# Supplementary material for: Cell type specific allometry controls sex-differences in Drosophila body size
Source: bioRxiv. 2025 Aug 25:2025.08.25.671808. Preprint. [Version 1] doi: 10.1101/2025.08.25.671808 (PMC12407806; doi:10.1101/2025.08.25.671808)
Supplement: Supplement 23 [file media-23.xlsx]

## Sheet: ReadMe
Cluster level sexbias information both by counts and by gene expression
Sheet 'Detailed' shows for each gene G and cluster C if G is sex-biased (Male/Female) in C and the details of average expression, log fold change, pvalue etc.
The details about rows and columns are as given below.
Column information:
cluster	Cluster name (cell type if annotation is used)
markers	Top 10 marker genes that are differentially highly expressed in the cluster than the rest of the clusters
annotations	Sex and replicate -wise counts of annotated celltypes among all cells in the cluster
major_annotation	Major annotated celltype in the cluster, useful if clusters are not by annotation
cluster_count_female	Number of female cells in the cluster (combining all replicates)
cluster_count_male	Number of male cells in the cluster (combining all replicates)
cluster_type	Classify cluster based on whether there is at least one cell in the cluster from either sex
cluster_rep_counts_female	Replicate-wise counts of female cells in the cluster
cluster_rep_counts_male	Replicate-wise counts of male cells in the cluster
count_bias_padj	BH corrected pvalue from Binomial test for tissues having single replicate, otherwise from Wilcoxon-Mann-Whitney U test
log2_count_bias	log2((NF + eps)/(NM + eps)) where NF (NM) is the replicate-average fraction of cells in cluster that are female (male) and eps = 1e-256
count_bias_type	Cluster is female- or male-biased based on count_bias_padj < 0.05 and log2_count_bias > 1 or < -1 (2-fold change)
female_gene	Number of genes female-biased in the cluster
male_gene	Number of genes male-biased in the cluster
stats	Statistics for a gene within cluster
	avg_all	Average expression of gene in all cells in cluster
	avg_female	Average expression of gene in all female cells in cluster
	avg_male	Average expression of gene in all male cells in cluster
	frac_all	Fraction of cells where gene is expressed (atleast one UMI)
	frac_female	Fraction of female cells where gene is expressed (atleast one UMI)
	frac_male	Fraction of male cells where gene is expressed (atleast one UMI)
	padj	BH corrected pvalue from Wilcoxon test for male cells vs female cells expression as computed by scanpy.tl.rank_genes_groups
	log2fc	Log2 of fold change of average expression in favor of female cells against male cells
	bias	Gene is female- or male-biased based on padj < 0.001 and log2fc > 1 or < -1 (2-fold change)
	marker_score	Marker score computed by scanpy.tl.rank_genes_groups on clusters
Row information:
chr	Chromosome where gene is located
symbol	Gene symbol
FBgn	Flybase ID of gene
GeneGroup	Specific group gene belongs to
GeneSubgroup	Specific subgroup gene belongs to
umi_tissue	Average number of UMIs for the gene in the whole tissue
norm_tissue	Normalized expression of gene (before log1p) in the whole tissue
female_cls	Number of clusters where gene is female-biased
male_cls	Number of clusters where gene is male-biased

## Sheet: Head
	AllCells	comment						cluster	L4.0C00										L4.0C01										L4.0C02										L4.0C03										L4.0C04
n_gene	13056							markers	trpl,Ggamma30A,norpA,lqf,Slob,rdgA,ninaE,lovit,trp,lncRNA:CR45456										IA-2,bru3,jeb,lncRNA:noe,lncRNA:Hsromega,rad,pros,CG31221,nAChRalpha5,nAChRalpha6										CG14989,Gad1,lncRNA:noe,nAChRalpha5,pros,Pzl,nAChRbeta1,bru3,nAChRalpha7,nAChRalpha6										CG42750,SoxN,Ten-a,Sox102F,acj6,Lim1,nolo,CG43902,Syt1,CG17716										bi,lncRNA:CR32773,lncRNA:noe,pros,IA-2,bru3,lncRNA:Hsromega,rad,nAChRalpha5,nAChRalpha6
n_cluster	{"annotation": 80, "L1.0": 48, "L0.6": 36, "L1.2": 52, "L8.0": 146, "L1.8": 60, "L0.4": 34, "L0.8": 42, "L1.6": 60, "L2.0": 65, "L1.4": 52, "L4.0": 94, "L6.0": 121, "L16.0": 269, "L14.0": 239, "L10.0": 176, "L12.0": 209, "L18.0": 305, "L20.0": 337, "L25.0": 411, "L50.0": 876}							annotations	{"outer photoreceptor cell": {"f": {"FCA13": 264.0, "FCA14": 333.0, "FCA15": 294.0, "FCA7": 579.0, "FCA8": 853.0, "FCA9": 505.0}, "m": {"FCA10": 386.0, "FCA11": 361.0, "FCA12": 403.0, "FCA4": 731.0, "FCA5": 545.0, "FCA6": 574.0}}, "photoreceptor cell R7": {"f": {"FCA14": 1.0}, "m": {"FCA5": 1.0, "FCA6": 1.0}}}										{"Kenyon cell": {"f": {"FCA14": 1.0, "FCA8": 1.0, "FCA9": 1.0}, "m": {"FCA12": 1.0, "FCA5": 2.0, "FCA6": 1.0}}, "lobula columnar neuron LC10": {"f": {"FCA7": 1.0}, "m": {}}, "octopaminergic/tyraminergic neuron": {"f": {"FCA13": 1.0, "FCA14": 2.0, "FCA15": 1.0, "FCA9": 3.0}, "m": {"FCA12": 1.0, "FCA6": 1.0}}, "photoreceptor-like": {"f": {}, "m": {"FCA10": 1.0}}, "subperineurial glial cell": {"f": …										{"Kenyon cell": {"f": {"FCA13": 1.0, "FCA7": 1.0, "FCA8": 2.0, "FCA9": 1.0}, "m": {"FCA10": 1.0, "FCA4": 3.0, "FCA5": 2.0, "FCA6": 3.0}}, "Poxn neuron": {"f": {"FCA13": 1.0, "FCA14": 1.0, "FCA15": 2.0, "FCA7": 9.0, "FCA8": 7.0, "FCA9": 3.0}, "m": {"FCA10": 5.0, "FCA11": 3.0, "FCA12": 2.0, "FCA4": 4.0, "FCA5": 6.0, "FCA6": 5.0}}, "centrifugal neuron C3": {"f": {}, "m": {"FCA6": 1.0}}, "cone cell":…										{"Kenyon cell": {"f": {}, "m": {"FCA10": 1.0, "FCA5": 1.0}}, "T neuron T4/T5": {"f": {"FCA13": 11.0, "FCA14": 10.0, "FCA15": 23.0, "FCA7": 19.0, "FCA8": 29.0, "FCA9": 29.0}, "m": {"FCA10": 20.0, "FCA11": 25.0, "FCA12": 12.0, "FCA4": 24.0, "FCA5": 27.0, "FCA6": 12.0}}, "T neuron T4/T5a-b": {"f": {"FCA13": 104.0, "FCA14": 125.0, "FCA15": 140.0, "FCA7": 151.0, "FCA8": 127.0, "FCA9": 131.0}, "m": {"F…										{"Kenyon cell": {"f": {}, "m": {"FCA12": 1.0, "FCA5": 1.0, "FCA6": 1.0}}, "T neuron T4/T5": {"f": {"FCA15": 1.0, "FCA9": 1.0}, "m": {}}, "T neuron T4/T5c-d": {"f": {"FCA8": 1.0}, "m": {}}, "adult fat body": {"f": {"FCA7": 1.0}, "m": {}}, "adult olfactory receptor neuron Gr21a/63a": {"f": {}, "m": {"FCA6": 1.0}}, "alpha'/beta' Kenyon cell": {"f": {"FCA14": 1.0}, "m": {}}, "cone cell": {"f": {"FCA1…
tissue_count	94984							major_annotation	outer photoreceptor cell										unannotated										unannotated										T neuron T4/T5a-b										unannotated
tissue_count_female	48321							cluster_count_female	2829										1533										1309										1441										1376
tissue_count_male	46663							cluster_count_male	3002										1701										1579										1274										1433
tissue_rep_counts_female	{"FCA13": 6404, "FCA14": 6060, "FCA15": 6380, "FCA7": 10513, "FCA8": 9813, "FCA9": 9151}	replicates						cluster_type	has_both_sex										has_both_sex										has_both_sex										has_both_sex										has_both_sex
tissue_rep_counts_male	{"FCA10": 6059, "FCA11": 5746, "FCA12": 5852, "FCA4": 9698, "FCA5": 9525, "FCA6": 9783}	replicates						cluster_rep_counts_female	{"FCA13": 264, "FCA14": 334, "FCA15": 294, "FCA7": 579, "FCA8": 853, "FCA9": 505}										{"FCA13": 187, "FCA14": 200, "FCA15": 198, "FCA7": 351, "FCA8": 287, "FCA9": 310}										{"FCA13": 183, "FCA14": 179, "FCA15": 149, "FCA7": 305, "FCA8": 241, "FCA9": 252}										{"FCA13": 208, "FCA14": 208, "FCA15": 254, "FCA7": 283, "FCA8": 227, "FCA9": 261}										{"FCA13": 199, "FCA14": 183, "FCA15": 222, "FCA7": 302, "FCA8": 245, "FCA9": 225}
								cluster_rep_counts_male	{"FCA10": 386, "FCA11": 361, "FCA12": 403, "FCA4": 731, "FCA5": 546, "FCA6": 575}										{"FCA10": 212, "FCA11": 222, "FCA12": 209, "FCA4": 346, "FCA5": 355, "FCA6": 357}										{"FCA10": 198, "FCA11": 199, "FCA12": 218, "FCA4": 294, "FCA5": 319, "FCA6": 351}										{"FCA10": 204, "FCA11": 192, "FCA12": 173, "FCA4": 237, "FCA5": 248, "FCA6": 220}										{"FCA10": 190, "FCA11": 195, "FCA12": 198, "FCA4": 281, "FCA5": 267, "FCA6": 302}
								count_bias_padj	0.359053										0.0678211										0.0678211										0.82865										0.787879
								log2_count_bias	-0.187996										-0.205384										-0.329203										0.126781										-0.101104
								count_bias_type	Unbiased										Unbiased										Unbiased										Unbiased										Unbiased
								female_gene	34										21										20										14										17
								male_gene	30										8										7										6										6
								stats	avg_all	avg_female	avg_male	frac_all	frac_female	frac_male	padj	log2fc	bias	marker_score	avg_all	avg_female	avg_male	frac_all	frac_female	frac_male	padj	log2fc	bias	marker_score	avg_all	avg_female	avg_male	frac_all	frac_female	frac_male	padj	log2fc	bias	marker_score	avg_all	avg_female	avg_male	frac_all	frac_female	frac_male	padj	log2fc	bias	marker_score	avg_all
chr	symbol	FBgn	GeneGroup	GeneSubgroup	umi_tissue	norm_tissue	female_cls	male_cls
2L	Rack1	FBgn0020618	RP	RpL	0.406407	3.43078	1	0	2.26458	2.70097	1.85334	0.299434	0.335101	0.265823	1.17743e-06	0.557547		-3.97617	2.36038	2.8062	1.9586	0.304576	0.335943	0.276308	0.01386	0.505431		-2.28892	2.69416	3.21235	2.26458	0.344529	0.371276	0.322356	0.0573419	0.450674		1.37577	3.59389	4.10006	3.02137	0.250829	0.276197	0.222135	0.515397	0.482344		-2.45366	2.45218
2L	RpL13	FBgn0011272	RP	RpL	0.392945	3.33762	1	0	2.27884	2.44838	2.11907	0.29892	0.312478	0.286143	0.376309	0.220291		-2.79183	2.3223	2.68047	1.99951	0.311379	0.340509	0.285126	0.042655	0.440957		-0.9574	2.39014	2.75418	2.08835	0.317175	0.346066	0.293224	0.161141	0.417819		-0.378441	2.96964	3.20729	2.70083	0.21547	0.22415	0.205651	1	0.253042		-5.45127	2.53165
2L	RpL21	FBgn0032987	RP	RpL	0.523673	4.42148	2	0	2.75511	3.04327	2.48355	0.358429	0.374691	0.343105	0.0246331	0.274212		-8.37815	3.05965	3.43962	2.7172	0.385591	0.405088	0.368019	0.271879	0.306697		-3.38066	3.31856	3.70089	3.0016	0.405471	0.42628	0.38822	0.383864	0.295419		-1.2497	4.66877	4.84616	4.46811	0.324862	0.326162	0.323391	1	0.0929578		-1.42657	3.15496
2L	RpL24	FBgn0032518	RP	RpL	0.472825	3.9779	0	0	2.61315	2.86809	2.3729	0.343509	0.363026	0.325117	0.0224006	0.287979		-5.82695	2.99081	3.25851	2.74954	0.378788	0.389432	0.369195	1	0.203915		-0.737506	3.33243	3.51284	3.18287	0.402701	0.410237	0.396453	1	0.148126		1.82754	3.63447	3.72356	3.53372	0.253407	0.255378	0.251177	1	0.0891397		-6.27232	3.01294
2L	RpL27A	FBgn0285948	RP	RpL	0.655155	5.80897	0	0	3.94766	4.6836	3.25412	0.458412	0.501944	0.417388	1.5456e-14	0.573941		-4.91097	3.56093	4.09432	3.08023	0.422078	0.466406	0.382128	3.15174e-05	0.523803		-6.95986	3.60356	4.31375	3.01481	0.415512	0.456073	0.381887	0.0001057	0.556918		-6.70059	5.11784	6.01259	4.10581	0.332597	0.378904	0.28022	0.000212912	0.724108		-5.80766	3.69555
2L	RpL30	FBgn0086710	RP	RpL	0.107593	0.951147	0	0	0.677262	0.848833	0.515577	0.104442	0.124779	0.0852765	0.127173	0.677172		0.880027	0.563707	0.710913	0.431039	0.0856524	0.103718	0.069371	1	0.702989		-1.14876	0.637306	0.857616	0.454668	0.0955679	0.117647	0.0772641	1	0.805286		-0.172261	0.849077	0.946038	0.739406	0.0615101	0.0680083	0.0541601	1	0.395049		-2.82354	0.615139
2L	RpL36A	FBgn0031980	RP	RpL	0.367696	3.25238	2	0	2.10736	2.68374	1.56419	0.26462	0.318487	0.213857	1.95909e-12	0.845968		-3.86278	1.99766	2.57051	1.48139	0.262523	0.312459	0.217519	2.00522e-05	0.810389		-3.29955	2.04586	2.57242	1.60934	0.261773	0.306341	0.224826	0.00213969	0.70536		-2.99942	3.17087	4.07508	2.14814	0.218785	0.268563	0.16248	0.00012838	1.03931	Female	-3.29936	2.1535
2L	RpL37A	FBgn0261608	RP	RpL	0.364741	3.2537	0	0	2.28108	2.58431	1.99534	0.298577	0.319548	0.278814	0.0146106	0.347944		-0.728706	2.035	2.37864	1.72531	0.264688	0.288324	0.243386	0.252164	0.43036		-3.58505	2.13648	2.50755	1.82887	0.281163	0.313216	0.254592	0.0981667	0.489687		-1.99908	3.09552	3.51421	2.62196	0.216575	0.236641	0.193878	1	0.464129		-3.92281	2.08368
2L	RpL40	FBgn0003941	RP	RpL	0.29317	2.50991	0	0	1.52515	1.78038	1.28463	0.213857	0.234005	0.19487	0.0373452	0.427907		-4.87635	1.78253	1.97073	1.61291	0.245516	0.260926	0.231628	1	0.276339		-0.582703	1.8946	2.1797	1.65824	0.257271	0.278075	0.240025	0.828963	0.378919		0.535011	2.71193	2.9529	2.43936	0.192634	0.201249	0.182889	1	0.24695		-2.33713	1.89719
2L	RpL5	FBgn0064225	RP	RpL	0.398907	3.34858	0	0	2.02798	2.05871	1.99901	0.282284	0.271474	0.292472	1	-0.0690572		-6.69076	2.14155	2.17128	2.11476	0.293135	0.287019	0.298648	1	-0.0210576		-3.82038	2.63357	2.62327	2.64211	0.345222	0.331551	0.356555	1	-0.0849629		1.17721	3.90977	4.07354	3.72453	0.256722	0.258154	0.255102	1	0.103335		-1.61088	2.3631
2L	RpL7	FBgn0005593	RP	RpL	0.560462	4.78495	5	0	3.22585	3.93813	2.55462	0.393243	0.445387	0.344104	8.44692e-16	0.687719		-4.87431	3.39788	4.05638	2.80441	0.400742	0.443575	0.36214	2.2847e-05	0.571781		-2.39836	3.49684	4.11608	2.98349	0.418283	0.455309	0.387587	0.000645966	0.49735		-0.985387	4.41074	5.49222	3.1875	0.295028	0.349063	0.233909	1.89368e-06	0.950592		-5.17342	3.31201
2L	RpL9	FBgn0015756	RP	RpL	0.400778	3.43383	1	0	2.29827	2.77049	1.85326	0.294975	0.328738	0.263158	2.33494e-06	0.557959		-3.43305	2.59591	3.08893	2.15158	0.326531	0.367906	0.289242	0.000521991	0.581892		0.500534	2.483	2.87037	2.16187	0.316828	0.329259	0.306523	1	0.303965		-0.563566	3.23482	3.94521	2.43132	0.221363	0.259542	0.178179	0.0141329	0.795661		-4.95131	2.44098
2L	RpLP1	FBgn0002593	RP	RpL	0.752824	6.82167	17	0	4.60115	5.75291	3.51576	0.483279	0.552492	0.418055	5.77615e-32	0.843289		-5.36456	4.02125	5.22951	2.93233	0.441558	0.525766	0.365667	2.44017e-20	1.00217	Female	-8.19851	3.98479	5.13795	3.02882	0.420706	0.49427	0.359721	1.69951e-12	0.886451		-8.74284	5.80072	7.00502	4.43857	0.355433	0.41152	0.291994	5.98207e-07	0.870777		-6.07657	4.2611
2L	RpS13	FBgn0010265	RP	RpS	0.232703	1.99246	0	0	1.28162	1.47486	1.09951	0.185903	0.205019	0.167888	0.10564	0.417431		-1.4346	1.36249	1.64534	1.10757	0.193259	0.219178	0.1699	0.20181	0.572009		-0.301628	1.35527	1.67137	1.09322	0.193906	0.223071	0.169728	0.307966	0.578424		-0.260443	1.72269	2.08287	1.3153	0.12302	0.140874	0.102826	1	0.618125		-4.99816	1.2807
2L	RpS2	FBgn0004867	RP	RpS	0.607712	5.15307	2	0	3.60311	4.18259	3.05703	0.422741	0.456698	0.39074	1.81392e-08	0.469345		-4.67901	3.56366	4.07813	3.1	0.417749	0.449446	0.389183	0.00178874	0.437307		-3.76067	4.26518	4.78945	3.83057	0.467105	0.483575	0.453452	0.187993	0.293696		1.49172	4.69385	5.3316	3.97251	0.314549	0.344205	0.281005	0.0565352	0.532		-5.26292	3.71161
2L	RpS21	FBgn0015521	RP	RpS	0.385876	3.40782	1	0	2.16412	2.65614	1.70046	0.273709	0.320255	0.229847	8.26977e-09	0.695565		-4.7725	2.31306	2.8423	1.83609	0.290043	0.333333	0.251029	0.000211337	0.67629		-1.96673	2.39845	2.8115	2.05602	0.306094	0.333843	0.283091	0.149381	0.443685		-0.556844	3.13613	3.70782	2.48949	0.212891	0.243581	0.178179	0.144746	0.666819		-4.99145	2.25917
2L	RpS26	FBgn0261597	RP	RpS	0.46933	4.13325	0	0	2.78206	3.11077	2.47229	0.358601	0.38176	0.336775	0.00165472	0.339917		-3.27681	2.54443	2.92338	2.20291	0.33086	0.363992	0.300999	0.0172576	0.456473		-4.87808	2.62436	2.95565	2.34971	0.325831	0.34683	0.308423	0.794875	0.317768		-4.60981	4.11674	4.47649	3.70984	0.27698	0.29424	0.257457	1	0.324417		-3.44395	2.60668
2L	RpS27A	FBgn0003942	RP	RpS	0.438485	3.82111	1	0	2.60411	2.96995	2.25935	0.338021	0.366561	0.311126	5.24201e-05	0.426261		-2.03722	2.51443	2.98741	2.08817	0.318182	0.356817	0.283363	0.00165595	0.556653		-3.08601	2.82502	3.40604	2.34335	0.344529	0.394194	0.303357	0.000162332	0.633575		-0.353307	3.58052	4.33755	2.72425	0.241621	0.283137	0.194662	0.00416676	0.801309		-4.88411	2.49781
2L	RpS28-like	FBgn0085211	RP	RpS	0.00103175	0.00955207	0	0	0.00343937	0.00261065	0.00422033	0.000514492	0.000353482	0.000666223	1	-0.820724		-0.0648982	0	0	0	0	0	0	1	0		-0.0991809	0	0	0	0	0	0	1	0		-0.093549	0	0	0	0	0	0	1	0		-0.0906187	0.00341978
2L	eEF1delta	FBgn0032198	translation	eEFs	0.0333626	0.270098	0	0	0.157895	0.174731	0.142029	0.0241811	0.0268646	0.0216522	1	0.314736		-0.941141	0.251782	0.265197	0.239692	0.0386518	0.0424005	0.0352734	1	0.233838		0.746321	0.208642	0.213308	0.204774	0.0353186	0.0336134	0.0367321	1	-0.0443219		0.384183	0.244782	0.242255	0.24764	0.0220994	0.0215128	0.022763	1	-0.084392		-0.793262	0.237265
2L	eEF2	FBgn0000559	translation	eEFs	0.39289	3.34514	0	0	3.26706	3.23802	3.29443	0.407306	0.394132	0.41972	1	-0.0958109		12.537	1.74058	2.08062	1.43413	0.234385	0.268102	0.203998	0.035848	0.572214		-7.19595	2.07658	2.41495	1.79607	0.274931	0.286478	0.265358	1	0.301954		-3.23971	3.1537	3.53921	2.71765	0.232781	0.253296	0.209576	1	0.428707		-3.1012	1.8191
2L	eIF3h	FBgn0022023	translation	eIFs	0.0408793	0.33465	0	0	0.189503	0.236963	0.144777	0.031384	0.0364086	0.0266489	1	0.582993		-1.02145	0.265063	0.253882	0.27514	0.0423624	0.0424005	0.042328	1	-0.0360283		0.341342	0.294716	0.343504	0.254269	0.0457064	0.0473644	0.0443319	1	0.246251		0.633223	0.347788	0.29143	0.411533	0.0276243	0.0249827	0.0306122	1	-0.366385		-0.959785	0.245479
2L	eIF3i	FBgn0015834	translation	eIFs	0.0577868	0.466287	0	0	0.268172	0.301053	0.237184	0.0435603	0.0459526	0.0413058	1	0.24387		-1.43286	0.367497	0.433474	0.308035	0.0575139	0.0626223	0.0529101	1	0.363122		0.337275	0.40538	0.482406	0.341525	0.0654432	0.0733384	0.058898	1	0.434685		1.04694	0.560091	0.641801	0.467671	0.0449355	0.0499653	0.0392465	1	0.413715		-0.688539	0.396371
2L	eIF4A	FBgn0001942	translation	eIFs	0.444628	3.63742	0	0	1.94715	2.05199	1.84835	0.275253	0.286674	0.26449	1	0.174843		-10.8153	2.9123	3.19725	2.6555	0.370439	0.392694	0.350382	0.283865	0.301162		1.54097	2.66139	2.80963	2.5385	0.350762	0.355997	0.346422	1	0.130155		-0.627021	4.03714	4.02174	4.05456	0.27919	0.269951	0.289639	1	-0.0904986		-1.32509	2.89037
2L	eRF3	FBgn0020443	translation	eRFs	0.0347101	0.270865	0	0	0.268176	0.269818	0.266629	0.0461327	0.0448922	0.0473018	1	-0.0447839		1.7725	0.219564	0.242511	0.198883	0.0364873	0.0365297	0.0364491	1	0.12236		0.346834	0.221485	0.17738	0.258048	0.0387812	0.0320856	0.0443319	1	-0.494923		0.535938	0.278439	0.29496	0.259753	0.0213628	0.0215128	0.0211931	1	0.149745		-1.01388	0.209125
2L	mEFG1	FBgn0263133	translation	mito	0.011865	0.0861937	0	0	0.0434126	0.0408229	0.045853	0.00737438	0.00671615	0.00799467	1	-0.19701		-0.545584	0.0637999	0.062291	0.0651597	0.0105133	0.00978474	0.0111699	1	-0.149322		-0.0862037	0.107967	0.094821	0.118864	0.0197368	0.0160428	0.0227992	1	-0.435817		0.787083	0.0689553	0.0746775	0.0624829	0.00773481	0.00763359	0.00784929	1	0.105791		-0.330536	0.0944701
2L	mEFTs	FBgn0032646	translation	mito	0.024393	0.183825	0	0	0.129124	0.133848	0.124672	0.0209227	0.019795	0.0219853	1	-0.0505678		-0.249782	0.144075	0.135622	0.151692	0.0250464	0.0228311	0.0270429	1	-0.202529		0.225416	0.191901	0.182271	0.199883	0.031856	0.0282659	0.0348322	1	-0.243275		0.8522	0.197065	0.205294	0.187758	0.0165746	0.018043	0.0149137	1	0.21842		-0.542807	0.168584
2L	mRF1	FBgn0032486	translation	mito	0.00525353	0.0401177	0	0	0.0101635	0.00548233	0.0145748	0.00188647	0.00106045	0.00266489	1	-1.33963		-0.442735	0.0422876	0.0390431	0.0452116	0.00618429	0.00652316	0.00587889	1	0.00383734		0.105748	0.0452168	0.0300949	0.0577531	0.00692521	0.00534759	0.00823306	1	-0.731585		0.169693	0.0167529	0.0195164	0.0136272	0.00110497	0.00138793	0.000784929	1	0.713367		-0.367905	0.0443345
2R	RpL11	FBgn0013325	RP	RpL	0.181716	1.59422	0	0	0.960503	1.07708	0.850643	0.145944	0.157299	0.135243	1	0.319726		-2.12295	1.02996	1.19553	0.88075	0.152134	0.167645	0.138154	1	0.393596		-0.927128	1.01394	1.09281	0.948547	0.152008	0.157372	0.147562	1	0.180395		-0.923489	1.4944	1.67897	1.28563	0.111602	0.125607	0.0957614	1	0.473771		-3.31898	0.991741
2R	RpL12	FBgn0034968	RP	RpL	0.389964	3.38143	0	0	2.08738	2.36403	1.82668	0.289659	0.311064	0.269487	0.0111867	0.358627		-4.66012	2.22788	2.49659	1.9857	0.297155	0.318982	0.277484	0.443046	0.342503		-2.47848	2.37091	2.64113	2.1469	0.32133	0.345302	0.301457	0.538592	0.335557		-0.380536	3.07512	3.32127	2.7967	0.216575	0.22762	0.204082	1	0.266616		-5.30034	2.32027
2R	RpL18A	FBgn0010409	RP	RpL	0.486118	4.26692	2	0	2.85169	3.41362	2.32214	0.350712	0.389537	0.314124	7.40409e-09	0.566173		-3.32279	2.93213	3.58419	2.34448	0.360853	0.412264	0.314521	1.22761e-06	0.681079		-1.43479	2.85838	3.4876	2.33675	0.34903	0.399542	0.307156	8.6188e-05	0.651143		-2.24663	3.77529	4.50898	2.94544	0.252302	0.289382	0.210361	0.0141329	0.71504		-5.5723	2.83336
2R	RpL19	FBgn0285950	RP	RpL	0.477369	4.16942	0	0	2.98252	3.4966	2.49807	0.366832	0.403323	0.332445	2.37181e-07	0.502174		-1.4866	2.7753	3.1429	2.44401	0.349412	0.378343	0.323339	0.0661875	0.396441		-2.86497	3.0849	3.5429	2.70521	0.373269	0.394958	0.355288	0.182006	0.367195		-0.392233	3.6383	4.24551	2.95151	0.250092	0.273421	0.223705	0.469925	0.509899		-6.25438	2.85316
2R	RpL23	FBgn0010078	RP	RpL	0.526053	4.44315	1	0	2.59717	3.06946	2.1521	0.332705	0.367621	0.2998	4.75994e-07	0.525448		-10.3045	3.09314	3.68253	2.56196	0.380334	0.426614	0.338624	1.45059e-05	0.598542		-2.91517	3.48312	4.1563	2.92505	0.405125	0.436211	0.379354	0.00779746	0.464795		-0.237082	4.27306	4.78542	3.69353	0.298343	0.329632	0.262951	0.0695453	0.534324		-3.71637	3.3115
2R	RpL29	FBgn0016726	RP	RpL	0.283067	2.39944	0	0	1.35571	1.6204	1.10627	0.195678	0.226582	0.166556	0.000686102	0.590828		-6.31248	1.78783	1.85708	1.72542	0.248609	0.247228	0.249853	1	0.0409416		0.407904	1.85178	2.18033	1.57942	0.259349	0.284186	0.238759	0.37644	0.44628		1.242	2.73817	3.09198	2.33798	0.194107	0.216516	0.16876	1	0.485012		-1.59644	1.89708
2R	RpL31	FBgn0285949	RP	RpL	0.48409	4.10977	0	0	2.2033	2.63592	1.79561	0.287429	0.327324	0.249833	1.86887e-07	0.602193		-12.3544	3.03211	3.32264	2.77027	0.379097	0.39987	0.360376	0.318578	0.292983		-0.507971	3.31283	3.4482	3.20061	0.398892	0.395722	0.40152	1	0.0573413		1.5392	4.55351	5.24606	3.77018	0.303131	0.335184	0.266876	0.043083	0.570968		-0.825764	3.2883
2R	RpL37b	FBgn0034822	RP	RpL	0.000242146	0.00123574	0	0	0.0011043	0	0.00214495	0.000171497	0	0.000333111	1	-19.351		-0.00389572	0.00145994	0.00307987	0	0.000309215	0.000652316	0	1	20.1186		0.0109414	0.000951526	0	0.00174035	0.00034626	0	0.000633312	1	-19.675		0.0138177	0	0	0	0	0	0	1	0		-0.0183166	0.00270102
2R	RpL38	FBgn0040007	RP	RpL	0.294465	2.57583	1	0	1.75447	2.15722	1.37494	0.234265	0.273595	0.197202	1.15085e-06	0.678679		-1.50069	1.74346	2.13587	1.38981	0.232839	0.266797	0.202234	0.0192035	0.621157		-1.17811	1.73597	1.95645	1.55319	0.22403	0.252101	0.20076	0.512565	0.439518		-1.78415	2.5278	3.21653	1.74878	0.178637	0.221374	0.130298	0.00388898	1.02306		-3.36176	1.80518
2R	RpL39	FBgn0023170	RP	RpL	0.319866	2.78256	3	0	1.7905	2.26625	1.34217	0.244555	0.289148	0.202532	1.25528e-08	0.754455		-3.02861	2.07587	2.46752	1.72291	0.282931	0.324201	0.245738	0.00191247	0.594371		1.33994	2.02102	2.49774	1.62582	0.277701	0.320856	0.241925	0.00219818	0.659598		0.737227	2.42993	2.799	2.01248	0.176427	0.202637	0.146782	0.733358	0.599162		-5.24395	1.86938
2R	RpL41	FBgn0066084	RP	RpL	0.437182	3.93734	26	0	2.53991	3.34488	1.78132	0.323958	0.397667	0.254497	9.19931e-25	1.01694	Female	-4.12263	2.47741	3.20785	1.81911	0.323438	0.395956	0.258083	2.83293e-11	0.952968		-3.12193	2.55477	3.43339	1.8264	0.326524	0.405653	0.260925	1.1823e-11	1.02656	Female	-2.56083	3.56392	4.75042	2.22189	0.245304	0.306731	0.175824	6.36972e-08	1.22953	Female	-4.85236	2.57947
2R	RpLP0-like	FBgn0033485	RP	RpL	0.0124757	0.0997786	0	0	0.0693936	0.0615052	0.0768275	0.0113188	0.00954401	0.0129913	1	-0.40402		-0.0813128	0.088058	0.0907222	0.085657	0.0142239	0.0136986	0.0146972	1	-0.0478512		0.230826	0.0700006	0.0645234	0.0745412	0.0121191	0.0114591	0.0126662	1	-0.1718		0.0183216	0.0663811	0.0431277	0.0926825	0.00699816	0.00416378	0.0102041	1	-1.22239		-0.446269	0.0918334
2R	RpLP2	FBgn0003274	RP	RpL	0.620904	5.64092	9	0	3.81526	4.685	2.99565	0.43303	0.495228	0.374417	1.90232e-20	0.745004		-4.02229	3.44374	4.38775	2.59297	0.39765	0.46184	0.3398	9.28009e-12	0.833164		-6.15079	3.46991	4.42804	2.67563	0.40374	0.472116	0.347055	1.11725e-10	0.836748		-5.39667	4.64571	5.68182	3.47378	0.304604	0.363636	0.237834	6.37683e-07	0.959847		-7.03765	3.45646
2R	RpS11	FBgn0033699	RP	RpS	0.484067	4.12882	5	0	2.55344	3.20156	1.94266	0.320357	0.374337	0.269487	1.63213e-14	0.781339		-7.25622	2.97941	3.64833	2.37656	0.359926	0.401826	0.322163	1.6615e-05	0.631195		-1.31307	3.00787	3.4789	2.61739	0.356648	0.386555	0.331856	0.0534331	0.43629		-1.37938	4.01332	4.82777	3.09212	0.27035	0.310201	0.225275	0.00198612	0.76729		-3.8534	3.0739
2R	RpS15	FBgn0034138	RP	RpS	0.617191	5.40308	2	0	3.66072	4.19008	3.16187	0.423084	0.455638	0.392405	2.38791e-07	0.439373		-5.26008	3.55452	4.11429	3.05004	0.414966	0.452055	0.38154	0.000335564	0.493047		-4.60189	3.68094	4.29649	3.17063	0.41482	0.438503	0.395187	0.0252585	0.408636		-4.01556	4.50082	5.55983	3.303	0.302762	0.352533	0.246468	1.20055e-05	0.877181		-7.17011	3.7391
2R	RpS15Ab	FBgn0033555	RP	RpS	0.0105386	0.0898276	0	0	0.0455897	0.0380603	0.0526852	0.00754588	0.00636267	0.00866089	1	-0.439119		-0.316826	0.0801468	0.105756	0.0570671	0.0123686	0.0163079	0.00881834	1	0.916428		0.249766	0.0538584	0.0735669	0.03752	0.00865651	0.0114591	0.00633312	1	0.91626		-0.114521	0.0519479	0.0546673	0.048872	0.00405157	0.00346981	0.00470958	1	-0.168604		-0.528808	0.0552389
2R	RpS16	FBgn0034743	RP	RpS	0.362064	3.18911	0	0	2.0109	2.3411	1.69972	0.273023	0.303641	0.244171	0.000261925	0.483241		-3.80327	2.06781	2.36289	1.80186	0.274273	0.30985	0.24221	0.0209298	0.506697		-2.5641	2.22333	2.66099	1.86051	0.296399	0.333079	0.265991	0.0130583	0.557358		-0.536538	2.81815	3.36039	2.20483	0.19337	0.221374	0.161695	0.328316	0.664072		-6.03082	2.1362
2R	RpS18	FBgn0010411	RP	RpS	0.630025	5.43445	1	0	4.11099	4.64598	3.60682	0.457726	0.48321	0.433711	1.35961e-05	0.36214		-1.04711	3.5217	4.05058	3.04505	0.409709	0.442922	0.379777	0.00135185	0.45155		-5.62734	3.6881	3.97705	3.44856	0.434557	0.453782	0.418619	0.515717	0.252818		-3.21546	5.09133	5.70938	4.39227	0.333702	0.3678	0.295133	0.039861	0.526887		-4.08889	3.76967
2R	RpS23	FBgn0033912	RP	RpS	0.436547	3.8056	1	0	2.90688	3.40611	2.43641	0.366489	0.403323	0.331779	7.24302e-08	0.509697		1.9236	2.36796	2.84223	1.94053	0.311379	0.35486	0.272193	0.000274591	0.614904		-3.75419	2.42615	3.00951	1.94255	0.312327	0.360581	0.272324	0.000376532	0.66739		-3.3995	3.42932	4.29937	2.44522	0.243462	0.292852	0.187598	7.87823e-05	0.969904		-4.77193	2.35042
2R	RpS24	FBgn0261596	RP	RpS	0.195642	1.69945	1	0	1.16123	1.40617	0.930415	0.169268	0.195829	0.144237	0.00523043	0.597973		-0.793781	1.10829	1.43266	0.815952	0.16543	0.206132	0.128748	0.00631847	0.862724		-0.982203	1.22367	1.59322	0.917311	0.175554	0.216196	0.141862	0.0264102	0.80794		0.0586566	1.96419	2.14448	1.76026	0.141068	0.149202	0.131868	1	0.274776		-1.46964	1.03969
2R	eEF1alpha1	FBgn0284245	translation	eEFs	0.799793	7.15088	24	0	5.72985	6.45043	5.0508	0.582919	0.606221	0.560959	7.40965e-08	0.340533		9.57237	3.4722	4.86166	2.21998	0.403216	0.510111	0.306878	3.41062e-30	1.31094	Female	-10.5614	3.60626	4.79064	2.6244	0.415166	0.495798	0.348322	1.57986e-15	0.986164		-8.95266	4.7777	6.11276	3.26764	0.317127	0.378904	0.247253	6.0752e-09	1.04844	Female	-9.4877	3.45583
2R	eEF1beta	FBgn0028737	translation	eEFs	0.141764	1.24159	0	0	1.04787	1.18665	0.917082	0.151946	0.163662	0.140906	1	0.325041		3.69898	0.729447	0.948271	0.532236	0.113482	0.1409	0.0887713	0.321899	0.82543		-1.05174	0.845706	1.0582	0.669548	0.123961	0.145913	0.105763	1	0.639598		0.00869148	0.837128	0.973056	0.683382	0.0699816	0.0798057	0.0588697	1	0.516437		-4.31184	0.780105
2R	eEF5	FBgn0285952	translation	eEFs	0.226721	1.99658	1	0	1.21303	1.42389	1.01432	0.1787	0.197243	0.161226	0.145924	0.428832		-2.19561	1.24173	1.54726	0.966367	0.175325	0.21135	0.142857	0.0274326	0.734606		-1.8012	1.28323	1.57618	1.04037	0.181787	0.212376	0.156428	0.255268	0.621185		-1.14232	1.5128	1.78327	1.20688	0.116022	0.133241	0.0965463	1	0.598243		-5.57648	1.32182
2R	eEFSec	FBgn0034627	translation	eEFs	0.00210562	0.0165845	0	0	0.0101336	0.0139371	0.00654934	0.00171497	0.00247437	0.000999334	1	1.1968		-0.0405022	0.00896941	0	0.017053	0.00185529	0	0.00352734	1	-22.5587		-0.0157282	0.00835578	0	0.0152828	0.00138504	0	0.00253325	1	-22.2152		-0.0591994	0.0272597	0.012111	0.0443941	0.00184162	0.000693963	0.00313972	1	-2.04198		-0.0152842	0.0154901
2R	eIF2Bdelta	FBgn0034858	translation	eIFs	0.0218874	0.163405	0	0	0.213379	0.146481	0.276422	0.0360144	0.0243902	0.0469687	1	-0.948105		2.06017	0.14035	0.142889	0.138062	0.024428	0.0234834	0.0252792	1	-0.0533721		0.353456	0.142597	0.0907507	0.185578	0.0270083	0.0175707	0.0348322	1	-0.993528		0.572423	0.14712	0.169132	0.122223	0.0132597	0.0152672	0.010989	1	0.494414		-0.679039	0.157914
2R	eIF2Bgamma	FBgn0034029	translation	eIFs	0.00948578	0.0745846	0	0	0.0991725	0.0784408	0.11871	0.0168067	0.0123719	0.020986	1	-0.697559		1.03733	0.0671742	0.0692026	0.0653461	0.0105133	0.00978474	0.0111699	1	-0.0648496		0.132594	0.0746818	0.0797364	0.0704915	0.0117729	0.0122231	0.0113996	1	0.15492		0.243747	0.117713	0.16636	0.0626881	0.0106814	0.0145732	0.00627943	1	1.33433		0.141317	0.0601182
2R	eIF3b	FBgn0034237	translation	eIFs	0.0387212	0.316057	0	0	0.221598	0.226481	0.216996	0.0368719	0.0367621	0.0369753	1	0.0373842		0.0433691	0.226823	0.293049	0.167137	0.0367965	0.0450098	0.0293945	1	0.728541		0.0282072	0.221388	0.285101	0.16857	0.0387812	0.0473644	0.0316656	1	0.688432		0.202685	0.329626	0.315735	0.345339	0.0279926	0.0256766	0.0306122	1	-0.206507		-0.71625	0.213188
2R	eIF3c	FBgn0034258	translation	eIFs	0.0560076	0.447993	0	0	0.363247	0.380275	0.347201	0.058995	0.057971	0.05996	1	0.0322017		0.961605	0.284798	0.345097	0.230454	0.0457638	0.0541422	0.0382128	1	0.584299		-0.601608	0.286254	0.332129	0.248224	0.0512465	0.0557678	0.0474984	1	0.31664		-0.0814015	0.35808	0.34424	0.373733	0.0290976	0.0291464	0.0290424	1	-0.0332956		-1.9688	0.302378
2R	eIF3j	FBgn0027619	translation	eIFs	0.0688303	0.533496	0	0	0.548865	0.490254	0.604098	0.093466	0.0795334	0.106596	1	-0.403319		3.85568	0.40919	0.411826	0.406815	0.067718	0.0678408	0.0676073	1	0.0160574		0.304015	0.455825	0.485693	0.431064	0.0751385	0.0779221	0.0728309	1	0.138865		0.969488	0.460966	0.455412	0.467249	0.039779	0.037474	0.0423862	1	-0.100612		-2.10548	0.444781
2R	eIF3k	FBgn0034654	translation	eIFs	0.0320887	0.263618	0	0	0.168392	0.199474	0.1391	0.027611	0.0296925	0.0256496	1	0.352011		-0.344099	0.169021	0.189769	0.150322	0.0265925	0.0287019	0.0246914	1	0.278998		-0.350999	0.172941	0.199674	0.15078	0.0287396	0.0320856	0.0259658	1	0.353867		-0.132208	0.372572	0.372939	0.372157	0.0290976	0.0277585	0.0306122	1	-0.0928569		-0.0406469	0.188156
2R	eIF3m	FBgn0033902	translation	eIFs	0.131042	1.0589	0	0	0.782285	0.832418	0.735041	0.12262	0.128667	0.116922	1	0.185372		0.264182	0.654771	0.758931	0.560899	0.103587	0.112851	0.0952381	1	0.376038		-1.66794	0.877301	0.987473	0.785967	0.132271	0.13369	0.131096	1	0.172301		1.08308	1.28156	1.39755	1.15035	0.0998158	0.107564	0.0910518	1	0.314641		-1.16877	0.871633
2R	mEFTu1	FBgn0024556	translation	mito	0.017371	0.140314	0	0	0.0917088	0.0979032	0.0858714	0.0150918	0.0151997	0.01499	1	0.0953206		-0.208427	0.121363	0.145589	0.0995292	0.0182437	0.0228311	0.0141093	1	0.697028		0.163461	0.110533	0.100652	0.118725	0.0204294	0.0168067	0.0234326	1	-0.354412		0.354439	0.113435	0.107331	0.12034	0.00847145	0.00832755	0.00863422	1	-0.0869265		-0.73425	0.123837
2R	mEFTu2	FBgn0033184	translation	mito	0.00735916	0.0617181	0	0	0.0543206	0.0515259	0.0569542	0.00926085	0.00848356	0.00999334	1	-0.154797		0.299697	0.0215185	0.0129004	0.0292855	0.00401979	0.00195695	0.00587889	1	-1.39789		-0.304151	0.0408321	0.0604051	0.0246059	0.00761773	0.0122231	0.00379987	1	1.53462		0.0522526	0.061332	0.0606145	0.0621436	0.00515654	0.0055517	0.00470958	1	0.119761		-0.171466	0.0588543
2R	mIF3	FBgn0033712	translation	mito	0.00775923	0.0576507	0	0	0.052546	0.0482623	0.0565829	0.00891785	0.00919053	0.00866089	1	-0.037528		0.181209	0.0475522	0.0479822	0.0471647	0.00989487	0.00978474	0.00999412	1	-0.00251179		0.229508	0.0620657	0.0788229	0.0481738	0.0117729	0.012987	0.0107663	1	0.460041		0.394157	0.068731	0.0701659	0.0671079	0.00478821	0.00485774	0.00470958	1	0.0637567		-0.253183	0.0679467
2R	tor	FBgn0003733	special	special	7.36966e-05	0.000610661	0	0	0	0	0	0	0	0	1	0		-0.0100609	0	0	0	0	0	0	1	0		-0.00738581	0	0	0	0	0	0	1	0		-0.00696642	0	0	0	0	0	0	1	0		-0.0067482	0
3L	Nelf-E	FBgn0017430	special	special	0.0148865	0.10855	0	0	0.0496965	0.0591741	0.040765	0.00823186	0.00919053	0.00732845	1	0.43952		-0.829974	0.104299	0.0994624	0.108658	0.0185529	0.0195695	0.0176367	1	0.0137742		0.421376	0.120692	0.0909245	0.14537	0.0225069	0.0145149	0.0291324	1	-0.853098		0.768671	0.149241	0.188735	0.104569	0.0121547	0.0145732	0.00941915	1	0.780815		-0.189046	0.101607
3L	RpL10	FBgn0024733	RP	RpL	0.339544	2.93974	0	0	1.71146	2.1495	1.29865	0.240611	0.280665	0.202865	1.6174e-07	0.715055		-6.15182	1.98642	2.36754	1.64295	0.268089	0.307241	0.232804	0.00631847	0.583144		-1.79458	2.04161	2.40802	1.73786	0.27874	0.307105	0.255225	0.184976	0.466188		-0.914292	3.20778	3.50881	2.86729	0.229466	0.244969	0.211931	1	0.34079		-1.48016	1.93779
3L	RpL10Ab	FBgn0036213	RP	RpL	0.441546	3.86358	2	0	2.96435	3.54444	2.41768	0.356714	0.394486	0.321119	9.17272e-09	0.557947		1.40386	2.33701	2.78835	1.93025	0.298392	0.343118	0.258083	0.000761518	0.608976		-4.58629	2.57762	3.03815	2.19584	0.327562	0.365164	0.29639	0.00901468	0.522786		-1.83352	3.1389	3.72126	2.48021	0.21768	0.247745	0.183673	0.181698	0.649834		-7.20305	2.3566
3L	RpL14	FBgn0017579	RP	RpL	0.564068	4.89043	1	0	2.9327	3.45512	2.44039	0.363231	0.401555	0.327115	1.61764e-08	0.537158		-9.20784	3.54395	4.10562	3.03775	0.403525	0.440313	0.37037	0.000462635	0.493501		-2.30697	3.65003	4.33625	3.08114	0.430055	0.469824	0.397087	0.000295101	0.518776		-0.29142	4.85549	5.14786	4.52481	0.311971	0.32408	0.298273	1	0.22818		-3.46598	3.59135
3L	RpL15	FBgn0028697	RP	RpL	0.41906	3.57958	0	0	2.15989	2.43149	1.90393	0.294804	0.318487	0.272485	0.00507192	0.370421		-6.72395	2.39283	2.73722	2.08246	0.304267	0.339204	0.272781	0.0190759	0.479766		-3.61169	2.39808	2.69927	2.1484	0.318906	0.334607	0.30589	0.993034	0.306365		-2.49985	3.73536	4.15446	3.26131	0.260773	0.284525	0.233909	0.675651	0.445744		-2.60119	2.59351
3L	RpL18	FBgn0035753	RP	RpL	0.401702	3.45968	0	0	2.2171	2.46662	1.98197	0.301492	0.323082	0.281146	0.0213898	0.327313		-4.13908	2.18484	2.34395	2.04145	0.290353	0.303327	0.27866	1	0.214811		-3.81932	2.49673	2.66583	2.35654	0.324792	0.330787	0.319823	1	0.147965		-0.615231	3.58241	3.94583	3.17134	0.249355	0.269951	0.22606	1	0.400039		-2.67229	2.32039
3L	RpL23A	FBgn0026372	RP	RpL	0.383583	3.30031	0	0	2.11861	2.652	1.61596	0.285543	0.329799	0.243837	1.41613e-09	0.703585		-3.8425	2.23944	2.65111	1.86842	0.299011	0.34377	0.258671	0.000601332	0.606413		-1.47728	2.43506	2.81142	2.12304	0.308518	0.322383	0.297023	1	0.318476		-0.373744	2.93854	3.0986	2.75749	0.212523	0.219986	0.204082	1	0.177303		-5.20479	2.4271
3L	RpL26	FBgn0036825	RP	RpL	0.47051	4.07665	0	0	2.46114	2.87817	2.06814	0.319328	0.359138	0.281812	1.39587e-07	0.552099		-7.51525	2.6483	3.00715	2.32489	0.341064	0.360731	0.323339	0.283865	0.330418		-3.50387	2.72053	2.83163	2.62843	0.347299	0.359817	0.336922	1	0.168179		-2.70788	4.02391	4.42402	3.57134	0.271087	0.286607	0.253532	1	0.328553		-3.7464	2.76911
3L	RpL28	FBgn0035422	RP	RpL	0.426807	3.70407	0	0	2.52605	2.82615	2.24325	0.332362	0.352421	0.313458	0.00675489	0.325669		-2.34634	2.30421	2.56804	2.06644	0.308596	0.324853	0.293945	0.882242	0.28981		-3.94598	2.46914	2.79599	2.19818	0.32133	0.343774	0.302723	0.527257	0.347634		-2.42797	3.67385	4.13091	3.15687	0.251197	0.269257	0.230769	1	0.388802		-3.66395	2.42492
3L	RpL8	FBgn0261602	RP	RpL	0.446701	3.75598	1	0	2.72888	3.07908	2.39886	0.354999	0.378932	0.332445	0.000527948	0.364342		-0.873421	2.55977	2.93212	2.22419	0.33086	0.359426	0.305115	0.0532622	0.419499		-2.81424	2.65397	3.02249	2.34846	0.342452	0.365164	0.323623	0.319326	0.358207		-1.64227	3.77291	4.07069	3.43609	0.264088	0.271339	0.255887	1	0.205637		-3.34737	2.62456
3L	RpLP0	FBgn0000100	RP	RpL	0.250336	2.11991	0	0	1.20841	1.40632	1.0219	0.175099	0.196182	0.15523	0.0675077	0.459796		-5.15562	1.5473	1.59706	1.50246	0.227273	0.226354	0.228101	1	0.0396325		1.04183	1.54857	1.79272	1.34617	0.220568	0.239114	0.205193	1	0.375796		0.49248	1.77997	2.13411	1.37941	0.137385	0.158917	0.11303	1	0.647823		-5.12074	1.52317
3L	RpS12	FBgn0286213	RP	RpS	0.440436	3.79572	1	0	3.53536	3.74986	3.33322	0.412622	0.422411	0.403398	0.397687	0.164272		8.75043	2.61036	3.06016	2.20499	0.321274	0.35225	0.293357	0.0240012	0.471028		-2.40503	2.5826	2.97782	2.25496	0.320983	0.348358	0.29829	0.173058	0.421856		-2.37722	3.27939	3.4735	3.05984	0.226519	0.237335	0.214286	1	0.241021		-6.28281	2.73604
3L	RpS17	FBgn0005533	RP	RpS	0.290886	2.48393	0	0	1.60716	1.70566	1.51433	0.229463	0.240014	0.21952	1	0.188599		-2.73322	1.72444	1.8992	1.56693	0.243661	0.260926	0.228101	1	0.304376		-0.634457	1.85084	1.96772	1.75394	0.256233	0.26738	0.246992	1	0.179377		0.515175	2.25023	2.50992	1.95649	0.171271	0.176266	0.16562	1	0.255796		-4.54887	1.72388
3L	RpS4	FBgn0011284	RP	RpS	0.518235	4.39779	2	0	3.36374	3.77432	2.97682	0.404047	0.425946	0.383411	0.00105508	0.32727		0.666067	3.09474	3.65551	2.58935	0.382189	0.417482	0.350382	0.000366825	0.512628		-1.73597	3.31989	3.82923	2.89763	0.399238	0.430863	0.373021	0.0145891	0.43296		0.0222425	3.75575	4.13968	3.3215	0.261142	0.283137	0.236264	1	0.376445		-6.64559	3.15544
3L	RpS9	FBgn0010408	RP	RpS	0.516411	4.39361	0	0	2.98965	3.3004	2.6968	0.378323	0.406858	0.351432	0.000260786	0.360571		-4.5866	3.06713	3.50386	2.67353	0.380952	0.413568	0.351558	0.00960701	0.430883		-2.91698	3.41504	3.76652	3.12366	0.415859	0.435447	0.39962	0.553713	0.274868		0.486635	4.19659	4.70861	3.61746	0.289503	0.315059	0.260597	0.290083	0.473341		-4.4623	3.13456
3L	eIF1	FBgn0035423	translation	eIFs	0.0800634	0.632825	0	0	0.47488	0.44538	0.50268	0.0761447	0.068929	0.0829447	1	-0.237191		0.287479	0.524849	0.604909	0.452696	0.0841064	0.0906719	0.0781893	1	0.302325		0.994581	0.581856	0.581475	0.582171	0.0886427	0.0817418	0.0943635	1	-0.108014		1.37496	0.674216	0.838098	0.488853	0.0541436	0.0638446	0.0431711	1	0.703431		-1.56015	0.699405
3L	eIF2beta	FBgn0004926	translation	eIFs	0.189381	1.48911	0	0	1.41721	1.00015	1.81024	0.196364	0.142807	0.246835	3.11412e-10	-0.971143		5.05979	1.32318	1.48907	1.17366	0.178108	0.186562	0.170488	1	0.268729		2.01743	1.44581	1.54333	1.36496	0.205679	0.201681	0.208993	1	0.0587932		4.23621	1.18984	1.32851	1.03299	0.0891344	0.0909091	0.0871272	1	0.178529		-5.4143	1.33093
3L	eIF3e	FBgn0025582	translation	eIFs	0.0218242	0.182494	0	0	0.148553	0.165817	0.132283	0.0253816	0.0268646	0.023984	1	0.239541		0.646653	0.114529	0.127346	0.102978	0.0188621	0.0202218	0.0176367	1	0.276553		-0.172817	0.131751	0.152625	0.114445	0.0225069	0.0244461	0.0208993	1	0.316736		0.177704	0.137896	0.187635	0.0816372	0.0106814	0.0145732	0.00627943	1	1.39274		-0.889744	0.130515
3L	eIF3l	FBgn0036258	translation	eIFs	0.0567024	0.438454	0	0	0.41579	0.380194	0.449335	0.0696279	0.0625663	0.0762825	1	-0.266094		2.18968	0.276813	0.351975	0.209075	0.0423624	0.049576	0.0358613	1	0.585533		-1.07604	0.334669	0.290236	0.371504	0.0557479	0.0466005	0.0633312	1	-0.415339		0.22032	0.59758	0.710302	0.470082	0.0478821	0.0527412	0.0423862	1	0.45591		-0.333834	0.328439
3L	eIF4B	FBgn0020660	translation	eIFs	0.39421	3.05996	0	0	2.44822	2.39261	2.50063	0.335448	0.321315	0.348767	1	-0.129777		2.86565	2.27674	2.21454	2.33279	0.31107	0.294194	0.326279	1	-0.153232		-0.0797418	2.47877	2.45166	2.50125	0.3241	0.302521	0.341989	1	-0.172748		1.26086	3.09602	3.43779	2.70944	0.226519	0.239417	0.211931	1	0.31967		-3.74679	2.35807
3L	eIF4E1	FBgn0015218	translation	eIFs	0.117973	0.908581	0	0	0.485348	0.541908	0.432047	0.0807752	0.0862496	0.0756163	1	0.266404		-3.679	0.940194	1.02366	0.864967	0.142239	0.144814	0.139918	1	0.148534		3.404	1.00052	1.10156	0.916769	0.148199	0.153552	0.143762	1	0.181895		3.74963	0.839082	0.871648	0.802247	0.0718232	0.0707842	0.0729984	1	0.0471519		-2.84193	0.979251
3L	eIF5B	FBgn0026259	translation	eIFs	0.284769	2.09376	0	0	2.50266	2.58037	2.42942	0.338192	0.337929	0.338441	1	0.0522217		14.01	2.19787	1.96974	2.40347	0.296537	0.270059	0.3204	0.474193	-0.336442		6.26963	2.05624	1.84249	2.23343	0.27874	0.244461	0.307156	0.215209	-0.41792		4.17898	2.14381	2.25036	2.0233	0.153959	0.157529	0.149922	1	0.114754		-5.01802	2.08528
3L	eRF1	FBgn0036974	translation	eRFs	0.0858957	0.627154	0	0	0.399921	0.3791	0.419541	0.0672269	0.0625663	0.0716189	1	-0.181806		-1.76804	0.793934	0.833534	0.758245	0.124304	0.129811	0.119342	1	0.152674		4.39715	0.680635	0.665542	0.693147	0.112881	0.107716	0.117163	1	-0.0791182		3.01817	0.658857	0.643382	0.676361	0.054512	0.0541291	0.0549451	1	-0.0288922		-2.08316	0.820025
3L	mRRF1	FBgn0035980	translation	mito	0.0101069	0.0770456	0	0	0.0564665	0.0645625	0.0488371	0.00960384	0.0106045	0.00866089	1	0.357075		0.00866007	0.0625724	0.0548354	0.0695453	0.0108225	0.00913242	0.0123457	1	-0.364241		0.128151	0.0826211	0.0687167	0.0941479	0.0131579	0.00840336	0.0170994	1	-0.780122		0.34188	0.122947	0.0839062	0.167105	0.0103131	0.00832755	0.0125589	1	-0.751293		0.0758806	0.0799422
3L	pix	FBgn0086706	special	special	0.0609135	0.485419	0	0	0.324351	0.3784	0.273416	0.0514492	0.0526688	0.0502998	1	0.232756		-0.682365	0.45322	0.44016	0.464991	0.0711194	0.0652316	0.0764256	1	-0.156562		1.44596	0.447253	0.43158	0.460245	0.0723684	0.0710466	0.0734642	1	-0.051817		1.4679	0.420898	0.430953	0.409525	0.0327808	0.0291464	0.0368917	1	-0.134208		-2.03207	0.401275
3R	InR	FBgn0283499	special	special	0.742925	6.49041	1	0	1.13959	1.32122	0.968416	0.161722	0.176034	0.148235	0.474756	0.390155		-37.8553	4.40864	4.824	4.0343	0.463513	0.480104	0.44856	0.291892	0.25435		0.219641	3.96642	4.26708	3.71718	0.426247	0.435447	0.418619	1	0.163969		-3.5001	5.04241	5.44124	4.59129	0.321547	0.343511	0.296703	1	0.350917		-5.83569	4.91443
3R	Nelf-A	FBgn0038872	special	special	0.0567551	0.419542	0	0	0.348672	0.342555	0.354437	0.057623	0.0562036	0.0589607	1	-0.0479247		0.570434	0.400451	0.347966	0.447752	0.0646259	0.0521853	0.0758377	1	-0.497579		1.12023	0.412745	0.413312	0.412275	0.0671745	0.0634072	0.0702977	1	-0.0837039		1.28861	0.503124	0.506728	0.499047	0.0416206	0.0416378	0.0416013	1	0.0150379		-0.943441	0.377872
3R	RpL13A	FBgn0037351	RP	RpL	0.464385	4.07474	1	0	2.88038	3.44203	2.35109	0.359973	0.404737	0.317788	5.22799e-10	0.595748		-1.07914	2.54543	3.09604	2.0492	0.324366	0.367254	0.285714	0.000136433	0.628638		-4.01306	2.6359	3.27156	2.10893	0.336219	0.384263	0.29639	0.000108032	0.669594		-2.95299	3.42206	4.05749	2.70334	0.238306	0.265788	0.207221	0.213554	0.604567		-6.70952	2.69372
3R	RpL24-like	FBgn0037899	RP	RpL	0.109014	0.879107	0	0	0.657154	0.631806	0.68104	0.10427	0.100035	0.108261	1	-0.121721		0.392526	0.590443	0.665283	0.522994	0.0952381	0.103066	0.0881834	1	0.313585		-0.610068	0.803216	0.761068	0.838156	0.114612	0.103132	0.124129	1	-0.226533		1.30025	1.30087	1.37522	1.21677	0.0946593	0.0992366	0.0894819	1	0.190363		0.0158804	0.697907
3R	RpL27	FBgn0039359	RP	RpL	0.339727	2.98329	0	0	2.01967	2.43335	1.62981	0.269422	0.304701	0.236176	3.58549e-06	0.585466		-1.69011	1.92262	2.36268	1.52603	0.252628	0.294194	0.215168	0.00181421	0.666144		-2.68742	1.99917	2.46358	1.61418	0.269391	0.307105	0.238125	0.0166152	0.603577		-1.22841	2.36406	2.69012	1.99526	0.177164	0.197779	0.153846	1	0.51161		-6.53901	2.02583
3R	RpL3	FBgn0020910	RP	RpL	0.534814	4.48885	0	0	3.12532	3.36085	2.90337	0.394443	0.402616	0.386742	0.407096	0.168875		-2.90883	3.21776	3.52877	2.93746	0.392084	0.409002	0.376837	0.553289	0.260896		-1.86469	3.45261	3.75904	3.19859	0.417244	0.427807	0.408486	1	0.202127		0.333026	4.22387	4.58871	3.8112	0.288398	0.30465	0.270016	1	0.321988		-4.83336	3.35586
3R	RpL32	FBgn0002626	RP	RpL	0.379823	3.32032	0	0	1.87273	2.39554	1.38005	0.253644	0.30046	0.209527	3.79604e-10	0.798743		-7.69163	2.1804	2.51495	1.8789	0.288497	0.312459	0.266902	0.147275	0.413961		-2.34114	2.30787	2.64234	2.0306	0.298476	0.324675	0.276757	0.297971	0.406283		-1.23474	2.76542	3.21054	2.26194	0.203315	0.22762	0.175824	0.680753	0.565393		-6.15793	2.35725
3R	RpL34a	FBgn0039406	RP	RpL	0.0803581	0.679955	0	0	0.534994	0.593297	0.480051	0.0802607	0.0876635	0.0732845	1	0.30416		1.03416	0.548869	0.635214	0.471052	0.080705	0.086758	0.0752499	1	0.327061		0.809599	0.506865	0.625473	0.408538	0.0751385	0.0878533	0.0645978	1	0.544531		0.244863	0.513282	0.571059	0.447931	0.0423573	0.0437196	0.0408163	1	0.248291		-2.55176	0.567016
3R	RpL34b	FBgn0037686	RP	RpL	0.370598	3.16694	0	0	2.14076	2.52324	1.78031	0.287429	0.318487	0.258161	3.73437e-05	0.503531		-2.90232	2.08086	2.50109	1.70213	0.274273	0.305936	0.245738	0.0206882	0.535755		-3.19496	2.30551	2.86477	1.84188	0.296745	0.341482	0.259658	0.000645966	0.676262		-0.869371	3.59448	4.00482	3.13034	0.247882	0.272727	0.21978	0.584447	0.473086		-1.01984	2.37075
3R	RpL35A	FBgn0037328	RP	RpL	0.359686	3.07168	0	0	2.11623	2.55474	1.70299	0.284857	0.321315	0.2505	3.89792e-07	0.597289		-1.93004	2.32584	2.78214	1.9146	0.309524	0.340509	0.281599	0.014994	0.501773		0.896376	2.24366	2.67857	1.88312	0.295014	0.318564	0.275491	0.230676	0.44114		-0.351534	2.7815	3.15677	2.35704	0.198527	0.225538	0.167975	0.540099	0.56468		-5.45675	2.23361
3R	RpL4	FBgn0003279	RP	RpL	0.384857	3.27584	2	0	2.49019	2.91937	2.08573	0.324644	0.361258	0.29014	8.70462e-07	0.523778		1.93043	2.1701	2.548	1.82952	0.288497	0.330072	0.251029	0.00226222	0.578123		-2.02752	2.24626	2.65746	1.90538	0.288089	0.316272	0.264725	0.237839	0.441768		-1.73139	3.31313	3.61205	2.97503	0.239411	0.258848	0.217425	1	0.388254		-2.31679	2.21588
3R	RpL6	FBgn0039857	RP	RpL	0.490873	4.15454	1	0	2.91703	3.39494	2.46666	0.360487	0.390951	0.331779	5.01364e-06	0.456394		-2.83045	2.82513	3.4682	2.24558	0.363636	0.420744	0.312169	2.40993e-08	0.735447		-2.20269	2.96357	3.50874	2.51161	0.36392	0.38961	0.342622	0.0722184	0.425371		-1.64677	3.52656	4.11078	2.86576	0.250829	0.283831	0.213501	0.0645981	0.635982		-6.60504	3.02694
3R	RpS10a	FBgn0027494	RP	RpS	0.00044218	0.00293612	0	0	0.0043905	0.00269217	0.00599097	0.000514492	0.000353482	0.000666223	1	-0.90935		0.015625	0.00252833	0.00533373	0	0.000309215	0.000652316	0	1	20.4646		-0.0091016	0.00285453	0.00629785	0	0.000692521	0.00152788	0	1	21.2527		0.0276327	0.0110206	0.011139	0.0108867	0.000736648	0.000693963	0.000784929	1	-0.106435		0.0308425	0
3R	RpS20	FBgn0019936	RP	RpS	0.286496	2.55529	4	0	1.5592	2.02474	1.12049	0.210942	0.25486	0.169554	3.1783e-08	0.841691		-3.22896	1.53193	1.99493	1.11466	0.207792	0.254403	0.165785	0.000419461	0.854982		-2.69595	1.64486	2.06316	1.29808	0.223684	0.265088	0.18936	0.0145489	0.700884		-1.13283	2.21164	2.73985	1.6142	0.156906	0.184594	0.125589	0.383508	0.774572		-4.78173	1.72146
3R	RpS25	FBgn0086472	RP	RpS	0.476676	4.15933	1	0	2.60357	2.89713	2.32691	0.341279	0.364086	0.319787	0.00369033	0.334635		-6.62554	2.88363	3.2515	2.5521	0.36209	0.394651	0.332745	0.0131847	0.420946		-2.52328	2.77663	3.11929	2.49255	0.351108	0.366692	0.338189	0.932054	0.287438		-3.46788	4.26363	4.73147	3.73446	0.295396	0.317835	0.270016	0.590318	0.417416		-2.3104	2.89582
3R	RpS27	FBgn0039300	RP	RpS	0.557731	4.87022	2	0	3.38079	3.94644	2.84773	0.408335	0.449275	0.369753	4.39981e-10	0.529043		-2.30215	3.18412	3.94202	2.50109	0.383426	0.435095	0.336861	2.24276e-07	0.687764		-3.84358	3.25181	4.02597	2.61003	0.385042	0.438503	0.340722	2.93284e-06	0.686637		-3.31784	4.07693	4.87744	3.17148	0.27256	0.312283	0.22763	0.00365678	0.733742		-7.18534	3.4672
3R	RpS29	FBgn0261599	RP	RpS	0.449872	3.95673	5	0	2.51464	3.15822	1.90816	0.320014	0.379993	0.263491	1.64014e-16	0.826818		-4.63375	2.60062	3.25211	2.01349	0.335498	0.396608	0.280423	1.37119e-08	0.80654		-2.02455	2.67717	3.1371	2.29588	0.336565	0.373568	0.30589	0.017298	0.494822		-1.67177	3.7145	4.52855	2.79373	0.255249	0.294934	0.210361	0.00416676	0.780935		-3.99407	2.63507
3R	RpS3	FBgn0002622	RP	RpS	0.428535	3.61076	0	0	2.35463	2.81602	1.91982	0.306637	0.344291	0.271153	3.59036e-07	0.567856		-5.25337	2.52681	2.90342	2.1874	0.325603	0.35225	0.301587	0.0814551	0.402956		-1.99208	2.57296	3.04347	2.18292	0.342452	0.376623	0.314123	0.0179524	0.487797		-0.697204	3.56137	4.04465	3.01473	0.24825	0.279667	0.212716	0.190294	0.566943		-3.92542	2.61398
3R	RpS30	FBgn0038834	RP	RpS	0.383205	3.22242	0	0	1.82342	2.07373	1.58754	0.255874	0.278544	0.23451	0.0221953	0.380728		-8.37302	2.26973	2.4668	2.09212	0.298701	0.311155	0.287478	1	0.223859		-1.86748	2.47272	2.84869	2.16103	0.318213	0.33919	0.300823	0.778873	0.338917		0.00804053	3.47411	3.72699	3.18808	0.241989	0.248439	0.234694	1	0.209853		-2.49852	2.345
3R	RpS5b	FBgn0038277	RP	RpS	0.000536932	0.0050906	0	0	0.00720296	0.00589427	0.00843623	0.00102898	0.000706964	0.00133245	1	-0.745879		0.0757796	0	0	0	0	0	0	1	0		-0.0474802	0	0	0	0	0	0	1	0		-0.0447841	0.0130668	0.0203144	0.00486929	0.00110497	0.00138793	0.000784929	1	1.30086		0.057808	0.00433694
3R	RpS7	FBgn0039757	RP	RpS	0.561624	4.77774	3	0	3.06838	3.80224	2.37681	0.379866	0.433369	0.329447	2.82095e-16	0.722571		-6.55979	3.21419	3.62909	2.84027	0.398578	0.437052	0.363904	0.00105561	0.462012		-2.9588	3.67055	4.42369	3.0462	0.429363	0.468296	0.397087	9.26862e-05	0.546296		0.337748	3.8986	4.51848	3.19747	0.268508	0.292852	0.240973	0.335626	0.502259		-7.88737	3.52978
3R	RpS8	FBgn0039713	RP	RpS	0.602243	5.15814	0	0	3.1105	3.48743	2.75529	0.3929	0.422411	0.36509	3.73094e-05	0.386007		-9.67648	3.71246	4.23455	3.24193	0.440631	0.482714	0.402704	0.000410377	0.477466		-2.16547	3.99003	4.41225	3.64	0.457064	0.481283	0.436985	0.159615	0.307758		-0.103225	4.74712	5.29472	4.12773	0.31418	0.337266	0.288069	0.43115	0.42572		-5.41888	3.70652
3R	eEF1alpha2	FBgn0000557	translation	eEFs	0.260059	1.88586	0	0	2.9124	2.76629	3.05008	0.390671	0.367975	0.412059	0.212315	-0.217926		23.1914	1.72462	1.71143	1.73652	0.252628	0.2394	0.26455	1	-0.118033		3.1312	1.85918	1.86065	1.85796	0.269737	0.256684	0.280557	1	-0.0708704		4.43509	1.88662	1.77386	2.01416	0.150645	0.138793	0.16405	1	-0.247016		-4.29113	1.75706
3R	eEF1gamma	FBgn0029176	translation	eEFs	0.115226	1.02064	0	0	0.798488	0.891924	0.710435	0.122963	0.131849	0.11459	1	0.292622		2.66755	0.569258	0.724062	0.429744	0.0881262	0.110241	0.0681952	1	0.79017		-1.40461	0.577322	0.735942	0.445825	0.0893352	0.106188	0.0753642	1	0.641161		-1.20444	0.702817	0.923282	0.453453	0.0530387	0.0673144	0.0368917	1	0.985703		-4.01557	0.502748
3R	eIF1A	FBgn0026250	translation	eIFs	0.17864	1.39056	0	0	0.913824	1.0385	0.79633	0.137198	0.15023	0.124917	0.882807	0.364387		-2.55262	1.12556	1.25228	1.01135	0.170377	0.178735	0.162845	1	0.238022		1.2725	1.20581	1.26855	1.1538	0.17867	0.173415	0.183027	1	0.00373016		2.02865	1.42703	1.51746	1.32474	0.113812	0.119362	0.107535	1	0.226621		-2.85945	1.10788
3R	eIF2Balpha	FBgn0039726	translation	eIFs	0.0102964	0.0848111	0	0	0.0771525	0.0481156	0.104516	0.0130338	0.00742312	0.0183211	1	-1.23838		0.424849	0.0618699	0.0618943	0.0618479	0.00958565	0.00978474	0.00940623	1	0.0492872		-0.0320606	0.0838748	0.0705558	0.0949164	0.0121191	0.0106952	0.0132996	1	-0.317387		0.209106	0.0734721	0.101166	0.0421483	0.00552486	0.00693963	0.00392465	1	1.01006		-0.39686	0.0695823
3R	eIF2D	FBgn0041588	translation	eIFs	0.0124335	0.0995771	0	0	0.0700568	0.0788822	0.0617399	0.0118333	0.0134323	0.0103264	1	0.355247		0.00626816	0.0544856	0.0703238	0.0402117	0.00958565	0.0130463	0.00646678	1	0.924677		-0.220297	0.0912084	0.107846	0.0774158	0.0138504	0.013751	0.0139329	1	0.218326		0.195361	0.0763765	0.0749851	0.0779504	0.00847145	0.00693963	0.0102041	1	-0.321847		-0.299234	0.0419129
3R	eIF2gamma	FBgn0263740	translation	eIFs	0.0165814	0.13767	0	0	0.0837784	0.0961645	0.072106	0.0142343	0.0159067	0.0126582	1	0.378062		-0.230597	0.120434	0.131737	0.110248	0.021645	0.0221787	0.021164	1	0.165025		0.568041	0.122676	0.142262	0.10644	0.0193906	0.0206264	0.0183661	1	0.283658		0.326204	0.0975307	0.07758	0.120097	0.00736648	0.00693963	0.00784929	1	-0.337461		-0.77299	0.0877635
3R	eIF3a	FBgn0037249	translation	eIFs	0.0498068	0.408194	0	0	0.461496	0.450693	0.471677	0.0763162	0.0706964	0.0816123	1	-0.159637		3.96938	0.228291	0.260298	0.199446	0.0380334	0.0424005	0.0340976	1	0.361497		-0.871828	0.280843	0.329351	0.24063	0.0443213	0.0473644	0.0417986	1	0.320533		-0.229849	0.396158	0.437735	0.34913	0.0342541	0.03678	0.0313972	1	0.300761		-1.04599	0.300835
3R	eIF3d1	FBgn0040227	translation	eIFs	0.0398371	0.311705	0	0	0.293481	0.280439	0.30577	0.0526496	0.0487805	0.0562958	1	-0.183632		1.95634	0.238725	0.286137	0.195996	0.0383426	0.0397913	0.037037	1	0.286942		0.0295224	0.23965	0.239068	0.240132	0.0418975	0.0404889	0.0430652	1	-0.0435775		0.346855	0.250771	0.317779	0.174981	0.0220994	0.0263706	0.0172684	1	0.740653		-1.40518	0.22197
3R	eIF3d2	FBgn0037994	translation	eIFs	3.15843e-05	0.000125986	0	0	0.00119218	0.00245727	0	0.000342994	0.000706964	0	1	20.0156		0.0425123	0	0	0	0	0	0	1	0		-0.00316535	0.00173651	0.0038312	0	0.00034626	0.000763942	0	1	20.3875		0.0297465	0	0	0	0	0	0	1	0		-0.00289209	0
3R	eIF3f1	FBgn0037270	translation	eIFs	0.122227	0.968766	0	0	0.71312	0.75189	0.676584	0.116447	0.119477	0.113591	1	0.129799		0.545401	0.795743	0.795054	0.796364	0.116883	0.114155	0.119342	1	-0.0279439		0.525168	0.78775	0.768022	0.804104	0.12223	0.110008	0.132362	1	-0.194999		0.948052	1.02005	1.06549	0.968656	0.0828729	0.0846634	0.0808477	1	0.136503		-2.07413	0.818929
3R	eIF3g2	FBgn0038796	translation	eIFs	0.000178978	0.000832285	0	0	0	0	0	0	0	0	1	0		-0.0244335	0.000925515	0.00195246	0	0.000309215	0.000652316	0	1	19.7853		0.0130496	0.00178117	0.00392974	0	0.00034626	0.000763942	0	1	20.4045		0.0158137	0	0	0	0	0	0	1	0		-0.0163885	0
3R	eIF4E6	FBgn0039622	translation	eIFs	0.00054746	0.00582662	0	0	0.00092902	0.00191485	0	0.000171497	0.000353482	0	1	19.3263		-0.0427105	0	0	0	0	0	0	1	0		-0.0485353	0	0	0	0	0	0	1	0		-0.0457793	0	0	0	0	0	0	1	0		-0.0443453	0.00690521
3R	eIF4EHP	FBgn0053100	translation	eIFs	1.01144	7.548	0	0	4.65401	4.61096	4.69459	0.531813	0.526688	0.536642	1	-0.0215828		-16.4793	6.6471	6.45704	6.8184	0.614409	0.596217	0.630805	1	-0.138718		0.584687	7.07481	7.05863	7.08823	0.623961	0.601986	0.642179	1	-0.120761		2.52198	10.0947	10.401	9.74814	0.524862	0.534351	0.514129	1	0.154657		7.78444	7.07628
3R	eIF4G2	FBgn0260634	translation	eIFs	0.273838	2.00416	0	0	1.28767	1.15782	1.41004	0.192934	0.176034	0.208861	0.501267	-0.304411		-3.6867	2.17773	2.03057	2.31036	0.284787	0.25636	0.310406	0.551284	-0.317287		6.64582	2.05055	1.94122	2.14119	0.272507	0.252101	0.289424	1	-0.233979		5.07117	1.98162	1.76885	2.22229	0.146593	0.123525	0.172684	1	-0.519144		-4.68274	2.17368
3R	mIF2	FBgn0039588	translation	mito	0.00695909	0.0521971	0	0	0.0284405	0.0426724	0.0150287	0.00463042	0.00636267	0.002998	1	1.27948		-0.276725	0.0552137	0.0660053	0.0454879	0.00958565	0.0117417	0.00764256	1	0.599312		0.29248	0.053953	0.0621082	0.0471923	0.0107341	0.0106952	0.0107663	1	0.159677		0.383339	0.0489663	0.0375302	0.0619015	0.00478821	0.00346981	0.00627943	1	-0.753444		-0.169761	0.0778843
3R	mRRF2	FBgn0051159	translation	mito	0.00544304	0.0375487	0	0	0.0110781	0.0177021	0.00483578	0.00205797	0.00282785	0.00133245	1	1.45626		-0.430725	0.0459188	0.0368944	0.0540519	0.00896722	0.0084801	0.00940623	1	-0.349251		0.375431	0.0389796	0.0437848	0.0349961	0.00796399	0.0091673	0.00696643	1	0.422241		0.259178	0.0294255	0.0205529	0.0394612	0.00257827	0.00138793	0.00392465	1	-1.24594		-0.240535	0.0378504
4	RpS3A	FBgn0017545	RP	RpS	0.529344	4.47544	0	0	3.36601	3.77562	2.98	0.417767	0.431601	0.40473	0.00623546	0.272553		-0.328745	2.98934	3.41678	2.60411	0.383117	0.418134	0.351558	0.00447414	0.44679		-3.58557	3.37257	3.73535	3.07183	0.407202	0.421696	0.395187	1	0.239501		-0.891884	4.04125	4.47754	3.54778	0.283241	0.301874	0.262166	1	0.372987		-5.65589	3.16467
4	eIF4G1	FBgn0023213	translation	eIFs	0.404904	3.0539	0	0	1.83335	1.82744	1.83893	0.265649	0.258395	0.272485	1	-0.0544546		-8.55394	3.24524	3.16853	3.31438	0.410946	0.396608	0.423868	1	-0.113284		8.34474	3.16319	3.07083	3.23975	0.398546	0.376623	0.416719	1	-0.152104		6.63475	3.31009	3.59806	2.98437	0.243094	0.251214	0.233909	1	0.239329		-3.19425	3.03201
X	DENR	FBgn0030802	special	special	0.0216874	0.166018	0	0	0.115	0.117736	0.112422	0.0200652	0.0194415	0.0206529	1	-0.00812197		-0.111497	0.140567	0.154733	0.127799	0.0210266	0.0234834	0.0188125	1	0.31901		0.0198064	0.184462	0.192182	0.178062	0.0273546	0.0275019	0.0272324	1	0.101567		0.614426	0.202379	0.151289	0.260165	0.0143646	0.0104094	0.0188383	1	-0.826062		-0.574524	0.160882
X	MCTS1	FBgn0029833	special	special	0.0236245	0.179525	0	0	0.0958145	0.0920343	0.099377	0.0173212	0.0159067	0.0186542	1	-0.161741		-0.676004	0.190883	0.179249	0.201368	0.0293754	0.0260926	0.0323339	1	-0.262001		0.712665	0.183564	0.184609	0.182697	0.0297784	0.0305577	0.0291324	1	0.0657738		0.707222	0.200649	0.197989	0.203658	0.0158379	0.0138793	0.0180534	1	-0.256452		-0.565539	0.204083
X	Myc	FBgn0262656	special	special	0.242762	1.81639	0	0	3.88316	3.9706	3.80075	0.406277	0.406151	0.406396	1	0.0421729		31.122	1.47119	1.67749	1.28527	0.200062	0.224397	0.178131	0.617823	0.433794		1.67876	1.53844	2.01074	1.1469	0.19633	0.23071	0.167828	0.0652801	0.730177		1.3666	1.04954	1.36824	0.68907	0.0839779	0.102706	0.0627943	1	0.938999		-8.01986	1.42079
X	NELF-B	FBgn0027553	special	special	0.00500086	0.0397128	0	0	0.0240874	0.0238721	0.0242903	0.00411593	0.0038883	0.00433045	1	-0.0859638		-0.0925947	0.0408961	0.045904	0.0363828	0.00556586	0.00587084	0.00529101	1	0.323583		0.077536	0.0171758	0.0266221	0.00934489	0.00311634	0.00458365	0.00189994	1	1.35829		-0.158626	0.0692208	0.073967	0.0638524	0.00515654	0.0055517	0.00470958	1	0.231547		0.0346383	0.0386371
X	RpL17	FBgn0029897	RP	RpL	0.541865	4.68093	2	0	3.54875	4.17007	2.96324	0.415538	0.463768	0.370087	2.02797e-12	0.586845		0.890303	2.9868	3.84143	2.21657	0.365182	0.439661	0.29806	3.64619e-13	0.933638		-4.14363	3.14939	3.76178	2.64172	0.383657	0.427044	0.347688	0.000464249	0.557208		-2.3029	3.73242	4.22704	3.17297	0.251197	0.278279	0.220565	0.395409	0.515983		-8.29863	2.99142
X	RpL22	FBgn0015288	RP	RpL	0.258364	2.23853	0	0	1.74064	1.79181	1.69242	0.258618	0.260163	0.257162	1	0.0631484		4.13496	1.19671	1.35387	1.05507	0.177798	0.189824	0.166961	1	0.305103		-4.43174	1.29334	1.3832	1.21884	0.197715	0.201681	0.194427	1	0.132427		-2.52663	1.61481	1.8114	1.39245	0.120442	0.129077	0.110675	1	0.344825		-7.41441	1.24572
X	RpL35	FBgn0029785	RP	RpL	0.35331	3.08181	0	0	2.00433	2.33505	1.69267	0.265992	0.291622	0.241839	0.00216018	0.444417		-3.52173	1.90006	2.19517	1.6341	0.253556	0.277234	0.232216	0.29138	0.424497		-3.7125	2.15697	2.18197	2.13625	0.283934	0.275783	0.29069	1	-0.0224911		-0.908921	2.72838	3.17604	2.22203	0.196685	0.22068	0.169545	0.831864	0.544736		-5.20789	1.94785
X	RpL36	FBgn0002579	RP	RpL	0.381803	3.25356	0	0	2.13346	2.3194	1.95824	0.284514	0.292329	0.277149	1	0.187545		-4.5624	2.10519	2.27992	1.94771	0.286951	0.298108	0.276896	1	0.194346		-3.24515	2.32606	2.52582	2.16045	0.307825	0.328495	0.29069	1	0.266413		-1.11923	3.24831	3.66009	2.78256	0.231308	0.242193	0.218995	1	0.323915		-3.8181	2.17773
X	RpL37a	FBgn0030616	RP	RpL	0.525319	4.4955	2	0	2.75683	3.2219	2.31856	0.341108	0.375751	0.308461	1.47386e-06	0.497436		-7.56133	3.12038	3.58224	2.70414	0.380952	0.420744	0.345091	0.00103067	0.491014		-1.85556	3.56911	3.83286	3.35045	0.408241	0.407945	0.408486	1	0.103456		1.19216	4.43831	5.13336	3.65214	0.295764	0.328244	0.259027	0.0323365	0.59826		-3.20569	3.29963
X	RpL7A	FBgn0014026	RP	RpL	0.704363	6.05177	2	0	4.83148	5.32863	4.363	0.519636	0.539767	0.500666	0.000461627	0.279605		1.1892	3.91344	4.70276	3.20206	0.452381	0.506197	0.40388	1.3048e-09	0.661958		-5.97882	4.41409	5.10354	3.84254	0.47403	0.49427	0.457251	0.0143746	0.371574		-2.81453	5.22787	5.7846	4.59817	0.344383	0.3678	0.317896	0.347282	0.401103		-6.14064	3.95068
X	RpS10b	FBgn0285947	RP	RpS	0.441937	3.76251	0	0	2.62497	2.90014	2.36566	0.335277	0.360198	0.311792	0.00304593	0.346096		-2.33337	2.72905	3.23831	2.27009	0.34663	0.384866	0.312169	0.000335564	0.553304		-0.556298	2.74116	3.05524	2.48079	0.345568	0.373568	0.322356	0.296343	0.351456		-0.621551	3.23019	3.41399	3.02229	0.230571	0.239417	0.220565	1	0.212793		-6.2744	2.69885
X	RpS14a	FBgn0004403	RP	RpS	0.333756	2.86914	0	0	2.02631	2.13441	1.92443	0.27954	0.287381	0.272152	1	0.152136		-0.866862	2.04853	2.34519	1.78117	0.270872	0.298108	0.246326	0.1775	0.422294		-1.16965	1.94913	2.2333	1.71355	0.272853	0.294882	0.254592	0.932054	0.353466		-1.27995	2.76574	2.97323	2.53106	0.199263	0.210271	0.186813	1	0.271579		-4.27688	2.01622
X	RpS14b	FBgn0004404	RP	RpS	0.0608609	0.526274	0	0	0.385697	0.401417	0.370883	0.0632825	0.0636267	0.062958	1	0.0639097		0.754499	0.347405	0.366834	0.329895	0.0556586	0.0547945	0.0564374	1	0.0489676		-0.187609	0.365119	0.351171	0.376681	0.0609418	0.0611154	0.060798	1	-0.0320238		0.30153	0.433231	0.521189	0.333743	0.0327808	0.0402498	0.0243328	1	0.733565		-2.09894	0.369414
X	RpS15Aa	FBgn0010198	RP	RpS	0.340189	2.87923	0	0	1.93538	2.16725	1.71688	0.264963	0.287027	0.244171	0.0206315	0.361207		-2.5729	1.94345	2.35977	1.56825	0.266543	0.305284	0.231628	0.00244877	0.619585		-1.76541	2.04542	2.37381	1.77319	0.27874	0.294118	0.265991	1	0.327409		-0.665737	2.85526	3.32648	2.32227	0.199263	0.226926	0.167975	0.360521	0.613784		-4.23886	2.16337
X	RpS19a	FBgn0010412	RP	RpS	0.228744	1.96945	0	0	1.30343	1.33944	1.26951	0.194478	0.194062	0.19487	1	0.0432535		-0.926041	1.34372	1.43621	1.26037	0.19295	0.196999	0.1893	1	0.138874		-0.726674	1.27755	1.4121	1.166	0.189751	0.198625	0.182394	1	0.224061		-1.05736	1.68188	1.87484	1.46363	0.125599	0.136711	0.11303	1	0.383037		-5.06601	1.34519
X	RpS28b	FBgn0030136	RP	RpS	0.375903	3.24202	1	0	2.15527	2.38484	1.93892	0.294118	0.30965	0.27948	0.0954371	0.283068		-2.97094	2.29912	2.70521	1.93313	0.2953	0.326158	0.26749	0.0233591	0.496211		-1.69143	2.3671	2.72572	2.06981	0.311288	0.335371	0.291324	0.286778	0.393384		-0.354107	2.95455	3.41227	2.43682	0.213996	0.240111	0.184458	0.540099	0.554318		-5.18762	2.13665
X	RpS5a	FBgn0002590	RP	RpS	0.209196	1.79903	0	0	1.10615	1.37126	0.856324	0.165323	0.194768	0.137575	0.00189112	0.659309		-2.33432	1.10152	1.28802	0.933437	0.167594	0.185258	0.151675	1	0.425515		-1.51903	1.25242	1.46011	1.08025	0.183172	0.200153	0.169094	1	0.400849		0.0152068	1.70895	2.09893	1.26784	0.12744	0.14712	0.105181	1	0.690472		-3.45332	1.17361
X	RpS6	FBgn0261592	RP	RpS	0.506012	4.17004	0	0	2.3795	2.77564	2.0062	0.31504	0.340756	0.290806	0.00015884	0.437697		-11.1666	3.06644	3.47221	2.70075	0.372294	0.403131	0.344503	0.0172576	0.414631		-2.13	3.50518	3.85258	3.21719	0.422091	0.436211	0.410386	0.569113	0.253554		2.23703	4.87662	5.45299	4.2247	0.322284	0.345593	0.295918	0.470585	0.402242		-0.0484216	3.12321
X	eIF2Bbeta	FBgn0024996	translation	eIFs	0.0141917	0.113955	0	0	0.115605	0.133339	0.098893	0.0188647	0.0212089	0.0166556	1	0.38756		0.727698	0.0919194	0.0803923	0.102308	0.0145331	0.0130463	0.015873	1	-0.262567		0.101465	0.101132	0.117273	0.0877508	0.0141967	0.0160428	0.0126662	1	0.404422		0.0655765	0.126731	0.106504	0.149609	0.00957643	0.00763359	0.0117739	1	-0.573596		-0.350978	0.104634
X	eIF2Bepsilon	FBgn0023512	translation	eIFs	0.0128336	0.0944127	0	0	0.0679686	0.0672711	0.0686259	0.0123478	0.0123719	0.0123251	1	-0.0180614		-0.0175644	0.0742321	0.103946	0.0474532	0.0132962	0.0169602	0.00999412	1	0.933244		0.0818269	0.0966555	0.0870482	0.10462	0.0176593	0.0160428	0.0189994	1	-0.231938		0.4878	0.0988686	0.0833872	0.116379	0.0092081	0.00624566	0.0125589	1	-0.881105		-0.293524	0.0970642
X	eIF2alpha	FBgn0261609	translation	eIFs	0.0312044	0.261312	0	0	0.223279	0.251353	0.196822	0.0360144	0.0392365	0.032978	1	0.291446		0.883817	0.181424	0.226759	0.140566	0.0290662	0.0332681	0.0252792	1	0.51754		-0.0416999	0.163656	0.204834	0.129519	0.0259695	0.0313216	0.0215326	1	0.580525		-0.329485	0.205377	0.31591	0.0803553	0.0162063	0.0242887	0.00706436	1	1.93355		-1.17843	0.209125
X	eIF3g1	FBgn0029629	translation	eIFs	0.0421742	0.359045	0	0	0.200726	0.197244	0.204007	0.033099	0.0303994	0.0356429	1	-0.158158		-0.894254	0.257091	0.297198	0.220945	0.0392703	0.0424005	0.0364491	1	0.320648		-0.0396621	0.235387	0.270224	0.206506	0.0377424	0.0412529	0.0348322	1	0.330677		-0.183738	0.38589	0.343483	0.433857	0.0305709	0.0284525	0.032967	1	-0.249886		-0.749737	0.261654
X	eIF4E7	FBgn0040368	translation	eIFs	3.15843e-05	0.000320797	0	0	0	0	0	0	0	0	1	0		-0.00431179	0	0	0	0	0	0	1	0		-0.00316535	0	0	0	0	0	0	1	0		-0.00298561	0.00344228	0.00648563	0	0.000368324	0.000693963	0	1	20.6301		0.0308344	0
X	eIF4H1	FBgn0262734	translation	eIFs	0.23862	1.77068	0	0	1.21843	1.41855	1.02984	0.177157	0.196182	0.159227	0.106573	0.443038		-2.54076	1.98899	1.91877	2.05228	0.265925	0.253098	0.277484	1	-0.14008		6.98558	2.01523	2.01047	2.01918	0.265582	0.252101	0.276757	1	-0.111213		6.49069	1.6049	1.55641	1.65975	0.120442	0.115892	0.125589	1	-0.127997		-5.44538	1.99495
X	eIF5	FBgn0030719	translation	eIFs	0.0807792	0.582205	0	0	0.378781	0.335608	0.419467	0.0665409	0.058678	0.0739507	1	-0.343221		-1.22133	0.746562	0.778234	0.718018	0.124923	0.122635	0.126984	1	0.0251864		4.88275	0.616172	0.563387	0.659932	0.106994	0.0954927	0.116529	1	-0.272601		2.90755	0.450148	0.481466	0.414725	0.0401473	0.0409438	0.0392465	1	0.123861		-3.04267	0.636884
X	sta	FBgn0003517	RP	RpS	0.593687	5.04547	2	0	2.68435	3.45689	1.95633	0.338878	0.397667	0.283478	1.00341e-17	0.835521		-14.7872	3.71599	4.18632	3.29212	0.435374	0.46771	0.406232	0.00326403	0.407634		-1.35435	4.00511	4.57644	3.53147	0.460526	0.493506	0.433186	0.00212779	0.436584		1.06412	4.95325	5.65417	4.16045	0.325967	0.361554	0.285714	0.00907516	0.588911		-3.41445	3.67353
[truncated: 899 more columns]

## Sheet: Body
	AllCells	comment						cluster	L4.0C00										L4.0C01										L4.0C02										L4.0C03										L4.0C04
n_gene	15267							markers	Rbfox1,bt,Zasp52,cdi,Wdr62,lncRNA:CR31781,CG1674,Nlg1,Ttd14,bol										trol,N,Six4,plum,mamo,pre-rRNA:CR45845,lola,klar,Drak,Sam-S										SERCA,Zasp66,up,CG4928,l(2)01289,Mf,Zasp52,bol,sls,KrT95D										CG14989,nAChRbeta1,cac,lncRNA:noe,Syt1,Gad1,cpx,Rdl,Snap25,sif										Mhc,wupA,Mlp60A,CG33521,up,sls,Mf,SERCA,bt,mbl
n_cluster	{"annotation": 24, "L0.6": 31, "L1.2": 44, "L1.8": 52, "L1.6": 50, "L0.4": 22, "L1.0": 40, "L6.0": 105, "L2.0": 55, "L0.8": 34, "L1.4": 48, "L4.0": 80, "L18.0": 246, "L10.0": 144, "L12.0": 167, "L8.0": 127, "L14.0": 189, "L16.0": 216, "L20.0": 263, "L25.0": 351, "L50.0": 710}							annotations	{"indirect flight muscle": {"f": {"FCA22": 352.0, "FCA23": 361.0, "FCA24": 389.0, "FCA25": 341.0, "FCA26": 1298.0, "FCA27": 1591.0}, "m": {"FCA16": 69.0, "FCA17": 138.0, "FCA18": 149.0, "FCA19": 131.0, "FCA20": 618.0, "FCA21": 600.0}}, "muscle cell": {"f": {}, "m": {"FCA18": 1.0}}}										{"adult fat body": {"f": {"FCA26": 24.0}, "m": {}}, "adult glial cell": {"f": {"FCA24": 2.0, "FCA26": 1.0}, "m": {"FCA19": 1.0}}, "perineurial glial sheath": {"f": {"FCA23": 2.0, "FCA24": 2.0, "FCA25": 1.0, "FCA27": 1.0}, "m": {"FCA18": 2.0}}}										{"indirect flight muscle": {"f": {"FCA23": 3.0, "FCA24": 1.0, "FCA25": 1.0, "FCA26": 1.0, "FCA27": 3.0}, "m": {"FCA17": 3.0, "FCA19": 3.0}}, "muscle cell": {"f": {"FCA22": 647.0, "FCA23": 650.0, "FCA24": 673.0, "FCA25": 527.0, "FCA26": 384.0, "FCA27": 413.0}, "m": {"FCA16": 41.0, "FCA17": 112.0, "FCA18": 110.0, "FCA19": 124.0, "FCA20": 108.0, "FCA21": 114.0}}}										{"adult ventral nervous system": {"f": {"FCA22": 413, "FCA23": 377, "FCA24": 360, "FCA25": 356, "FCA26": 108, "FCA27": 172}, "m": {"FCA16": 314, "FCA17": 249, "FCA18": 250, "FCA19": 272, "FCA20": 143, "FCA21": 133}}}										{"indirect flight muscle": {"f": {"FCA24": 1.0, "FCA26": 1.0}, "m": {}}, "muscle cell": {"f": {"FCA22": 481.0, "FCA23": 458.0, "FCA24": 537.0, "FCA25": 423.0, "FCA26": 316.0, "FCA27": 341.0}, "m": {"FCA16": 68.0, "FCA17": 96.0, "FCA18": 130.0, "FCA19": 117.0, "FCA20": 106.0, "FCA21": 133.0}}}
tissue_count	81872							major_annotation	indirect flight muscle										adult fat body										muscle cell										adult ventral nervous system										muscle cell
tissue_count_female	49670							cluster_count_female	4332										33										3303										1786										2558
tissue_count_male	32202							cluster_count_male	1706										3										615										1361										650
tissue_rep_counts_female	{"FCA22": 8834, "FCA23": 8099, "FCA24": 9501, "FCA25": 7549, "FCA26": 7589, "FCA27": 8098}	replicates						cluster_type	has_both_sex										has_both_sex										has_both_sex										has_both_sex										has_both_sex
tissue_rep_counts_male	{"FCA16": 4866, "FCA17": 5658, "FCA18": 5475, "FCA19": 5231, "FCA20": 5229, "FCA21": 5743}	replicates						cluster_rep_counts_female	{"FCA22": 352, "FCA23": 361, "FCA24": 389, "FCA25": 341, "FCA26": 1298, "FCA27": 1591}										{"FCA23": 2, "FCA24": 4, "FCA25": 1, "FCA26": 25, "FCA27": 1}										{"FCA22": 647, "FCA23": 653, "FCA24": 674, "FCA25": 528, "FCA26": 385, "FCA27": 416}										{"FCA22": 413, "FCA23": 377, "FCA24": 360, "FCA25": 356, "FCA26": 108, "FCA27": 172}										{"FCA22": 481, "FCA23": 458, "FCA24": 538, "FCA25": 423, "FCA26": 317, "FCA27": 341}
								cluster_rep_counts_male	{"FCA16": 69, "FCA17": 138, "FCA18": 150, "FCA19": 131, "FCA20": 618, "FCA21": 600}										{"FCA18": 2, "FCA19": 1}										{"FCA16": 41, "FCA17": 115, "FCA18": 110, "FCA19": 127, "FCA20": 108, "FCA21": 114}										{"FCA16": 314, "FCA17": 249, "FCA18": 250, "FCA19": 272, "FCA20": 143, "FCA21": 133}										{"FCA16": 68, "FCA17": 96, "FCA18": 130, "FCA19": 117, "FCA20": 106, "FCA21": 133}
								count_bias_padj	0.22474										1										0.00962001										0.6452										0.00962001
								log2_count_bias	0.778452										1.60032										1.80432										-0.263705										1.35194
								count_bias_type	Unbiased										FemaleNonsignificant										FemaleSignificant										Unbiased										FemaleSignificant
								female_gene	219										0										132										115										119
								male_gene	62										0										68										24										66
								stats	avg_all	avg_female	avg_male	frac_all	frac_female	frac_male	padj	log2fc	bias	marker_score	avg_all	avg_female	avg_male	frac_all	frac_female	frac_male	padj	log2fc	bias	marker_score	avg_all	avg_female	avg_male	frac_all	frac_female	frac_male	padj	log2fc	bias	marker_score	avg_all	avg_female	avg_male	frac_all	frac_female	frac_male	padj	log2fc	bias	marker_score	avg_all
chr	symbol	FBgn	GeneGroup	GeneSubgroup	umi_tissue	norm_tissue	female_cls	male_cls
2L	Rack1	FBgn0020618	RP	RpL	0.468876	4.1738	46	0	4.77758	6.11384	1.38445	0.309871	0.395199	0.0932005	1.95709e-72	2.74107	Female	2.75397	5.3106	5.79338	0	0.638889	0.69697	0	1	31.682		2.69867	5.78446	6.56578	1.58819	0.32976	0.367847	0.125203	5.1236e-23	2.28956	Female	6.18801	1.68811	2.09942	1.14835	0.274229	0.341545	0.185893	9.73561e-12	1.10355	Female	-8.03008	4.12276
2L	RpL13	FBgn0011272	RP	RpL	0.599473	5.5844	52	0	8.49812	11.0792	1.94399	0.443193	0.566251	0.130715	3.89596e-161	3.28391	Female	16.2635	5.24206	4.30634	15.5351	0.527778	0.515152	0.666667	1	-1.83505		0.936234	8.37964	9.58938	1.88244	0.41756	0.470481	0.133333	5.11047e-44	2.83058	Female	11.0943	1.73871	2.22317	1.10297	0.286622	0.355543	0.196179	1.13234e-13	1.17705	Female	-14.4021	6.38756
2L	RpL21	FBgn0032987	RP	RpL	0.664203	6.20095	41	0	9.4598	12.1589	2.60616	0.478304	0.598107	0.174091	3.18629e-163	2.99173	Female	18.2153	4.34398	4.51409	2.4728	0.555556	0.575758	0.333333	1	1.09909		0.433435	8.98996	10.2199	2.38415	0.445891	0.496518	0.173984	2.41638e-43	2.52618	Female	11.3636	2.00186	2.32311	1.58028	0.323483	0.371221	0.260838	1.98695e-06	0.705728		-15.2593	6.22627
2L	RpL24	FBgn0032518	RP	RpL	0.705513	6.53679	44	0	9.25227	11.8973	2.53594	0.480126	0.603416	0.167057	1.1984e-168	3.05882	Female	15.4778	4.68522	4.88635	2.4728	0.527778	0.545455	0.333333	1	1.14299		0.196136	9.60482	10.9638	2.30614	0.468606	0.524977	0.165854	1.50383e-52	2.77672	Female	12.4361	2.3862	2.83089	1.80264	0.361296	0.423292	0.279941	1.52749e-10	0.844804		-14.6616	7.69179
2L	RpL27A	FBgn0285948	RP	RpL	1.02437	9.55282	52	0	14.6155	18.7472	4.12402	0.598874	0.737765	0.24619	4.53686e-244	3.18078	Female	24.242	5.31438	5.7975	0	0.666667	0.727273	0	1	31.7713		-0.37694	14.241	16.1722	3.86879	0.577335	0.640327	0.239024	7.20558e-74	2.79207	Female	17.883	2.58989	3.34836	1.59457	0.373689	0.474804	0.240999	3.94301e-29	1.40604	Female	-25.4551	10.1145
2L	RpL30	FBgn0086710	RP	RpL	0.240445	2.20548	15	0	3.8387	4.84256	1.28963	0.258364	0.325716	0.0873388	1.24033e-44	2.38266	Female	12.7986	1.51713	1.43025	2.4728	0.166667	0.151515	0.333333	1	-1.38052		-0.161231	3.01693	3.36365	1.15475	0.1927	0.212837	0.0845528	1.57389e-05	1.66444	Female	3.00441	0.424499	0.517954	0.30186	0.0765809	0.0951848	0.0521675	0.705048	0.887052		-10.5873	2.37318
2L	RpL36A	FBgn0031980	RP	RpL	0.576659	5.52139	40	0	9.27274	11.84	2.75382	0.464227	0.577793	0.17585	2.33966e-143	2.84382	Female	21.9597	3.85489	3.28182	10.1587	0.416667	0.393939	0.666667	1	-2.12603		0.115102	8.46624	9.54713	2.66091	0.410413	0.455344	0.169106	7.32624e-32	2.28423	Female	11.8522	1.43092	1.75779	1.00198	0.230378	0.277716	0.168259	5.24224e-06	0.920697		-16.3805	6.27552
2L	RpL37A	FBgn0261608	RP	RpL	0.608532	5.71033	40	0	9.60957	12.4391	2.42474	0.475489	0.604109	0.148886	3.55514e-176	3.259	Female	22.5705	1.43404	1.5644	0	0.138889	0.151515	0	1	28.5433		-2.39857	8.0944	9.15535	2.39629	0.395355	0.439298	0.15935	6.44932e-31	2.32014	Female	8.77631	1.6656	1.94097	1.30423	0.256752	0.297312	0.203527	0.000256617	0.696962		-15.4622	6.31203
2L	RpL40	FBgn0003941	RP	RpL	0.434251	4.00246	37	0	5.56961	7.15704	1.53871	0.343657	0.435826	0.109613	3.58826e-87	2.77379	Female	10.5801	2.31944	2.5303	0	0.25	0.272727	0	1	29.5561		-0.638839	5.91651	6.70034	1.70672	0.32976	0.368453	0.121951	8.51357e-23	2.29427	Female	8.18316	1.16442	1.35462	0.914824	0.196378	0.231243	0.150625	0.00451726	0.724417		-12.1949	4.07026
2L	RpL5	FBgn0064225	RP	RpL	0.606845	5.57122	54	0	7.61939	9.91269	1.79604	0.429281	0.549631	0.123681	6.57335e-153	3.25136	Female	11.7135	5.82949	6.35945	0	0.666667	0.727273	0	1	31.8548		1.9485	8.33783	9.45927	2.31487	0.427004	0.477748	0.154472	2.74503e-40	2.56479	Female	11.1986	2.28544	2.93391	1.43446	0.35081	0.43673	0.23806	1.21692e-21	1.26692	Female	-10.7181	6.36544
2L	RpL7	FBgn0005593	RP	RpL	0.67555	6.25886	49	0	8.73734	11.3501	2.10277	0.457602	0.580794	0.144783	5.30608e-166	3.20443	Female	14.4131	3.82374	4.17135	0	0.444444	0.484848	0	1	30.7018		-0.401539	8.90718	10.0446	2.79836	0.445891	0.493188	0.19187	2.20363e-38	2.30026	Female	11.5215	2.01474	2.52933	1.33946	0.320305	0.395297	0.221896	7.25963e-16	1.14726	Female	-15.1797	6.48353
2L	RpL7-like	FBgn0032404	RP	RpL	1.22142e-05	4.66368e-05	0	0	0	0	0	0	0	0	1	0		-0.00170809	0	0	0	0	0	0	1	0		-0.000126962	0	0	0	0	0	0	1	0		-0.00135709	0	0	0	0	0	0	1	0		-0.00121029	0
2L	RpL9	FBgn0015756	RP	RpL	0.61755	5.70222	45	0	8.55246	11.1397	1.98274	0.442531	0.562789	0.137163	3.07434e-157	3.20673	Female	16.1627	2.65685	2.89838	0	0.361111	0.393939	0	1	30.2136		-0.769825	8.37769	9.64852	1.55243	0.412966	0.467757	0.118699	2.77819e-47	3.06405	Female	10.4218	1.8023	2.19112	1.29207	0.28694	0.343785	0.212344	1.21812e-08	0.915443		-14.1012	6.10232
2L	RpLP1	FBgn0002593	RP	RpL	0.987641	9.34891	45	0	11.1689	13.781	4.53607	0.542729	0.64843	0.274326	1.62613e-133	2.34574	Female	11.8125	5.74828	6.04605	2.4728	0.5	0.515152	0.333333	1	1.07135		-1.16647	12.4166	13.8455	4.74185	0.549515	0.594005	0.310569	2.59372e-44	1.96589	Female	13.0348	2.58134	3.34932	1.57355	0.377185	0.472004	0.252755	2.49977e-27	1.35272	Female	-24.1841	10.2725
2L	RpS13	FBgn0010265	RP	RpS	0.436304	4.03611	41	0	5.57602	7.13524	1.61673	0.331567	0.418052	0.111958	2.37387e-77	2.65172	Female	9.29935	4.0438	4.41142	0	0.361111	0.393939	0	1	30.3325		0.390331	6.12627	6.92502	1.83639	0.332057	0.369967	0.128455	5.55868e-22	2.23071	Female	8.73216	1.08782	1.40832	0.667233	0.183031	0.236842	0.112417	1.86076e-07	1.24553	Female	-13.0423	4.34304
2L	RpS2	FBgn0004867	RP	RpS	0.777917	7.08448	53	0	9.49082	12.3739	2.16991	0.471679	0.602262	0.140094	7.98178e-185	3.38215	Female	12.4454	6.08677	6.19052	4.9456	0.583333	0.606061	0.333333	1	0.913461		0.707666	10.0302	11.4912	2.18326	0.479326	0.540115	0.152846	3.30665e-60	3.00905	Female	12.3809	2.78268	3.54583	1.78122	0.412456	0.507279	0.288024	1.44907e-27	1.26262	Female	-12.2935	7.22136
2L	RpS21	FBgn0015521	RP	RpS	0.576916	5.48504	39	0	10.057	13.0826	2.37439	0.483769	0.612188	0.157679	2.75401e-183	3.25572	Female	25.2802	5.48769	5.11704	9.5648	0.333333	0.333333	0.333333	1	-0.740408		-0.321606	8.25081	9.33958	2.40329	0.409903	0.456252	0.160976	1.34733e-34	2.39308	Female	11.7357	1.58764	1.94489	1.11883	0.247855	0.297312	0.182954	7.10113e-07	0.93242		-15.0474	5.68135
2L	RpS26	FBgn0261597	RP	RpS	0.715744	6.6889	40	0	10.8699	13.8818	3.22181	0.512587	0.636657	0.197538	1.01269e-174	2.95939	Female	22.595	3.62194	3.23765	7.84914	0.305556	0.272727	0.666667	1	-2.34762		-1.42917	9.76082	10.9142	3.56654	0.47269	0.517711	0.230894	5.13684e-36	2.08202	Female	13.4487	1.92967	2.32899	1.40566	0.298379	0.358903	0.218957	3.64653e-10	0.957399		-18.0005	7.50423
2L	RpS27A	FBgn0003942	RP	RpS	0.989305	8.89551	53	0	13.4499	17.5417	3.05973	0.569228	0.712142	0.206331	3.8759e-256	3.42412	Female	22.0886	8.63159	7.83319	17.4139	0.777778	0.757576	1	1	-1.78986		1.36439	13.0962	14.8516	3.66826	0.550026	0.60884	0.234146	6.08248e-63	2.64678	Female	16.1475	2.73794	3.58808	1.62233	0.398475	0.5028	0.261572	4.89009e-33	1.43667	Female	-20.6999	9.52735
2L	RpS28-like	FBgn0085211	RP	RpS	0.00299248	0.0270312	0	0	0.00804047	0	0.0284574	0.000496853	0	0.0017585	1	-22.2507		-0.287398	0	0	0	0	0	0	1	0		-0.0265351	0.0144544	0	0.0920849	0.00102093	0	0.00650407	1	-24.0679		-0.170075	0.0112293	0.0027417	0.0223674	0.00127105	0.00111982	0.00146951	1	-1.54354		-0.127068	0.00449165
2L	eEF1delta	FBgn0032198	translation	eEFs	0.080991	0.679452	0	0	1.22335	1.40882	0.752396	0.0975489	0.114728	0.0539273	0.00856822	1.13474		4.53544	0.66995	0.730855	0	0.0833333	0.0909091	0	1	27.6158		0.163178	0.838438	0.919502	0.403065	0.0587034	0.0635786	0.0325203	1	1.09209		-0.725314	0.138563	0.174203	0.0917929	0.0251033	0.0302352	0.0183688	1	0.82263		-4.20025	0.688167
2L	eEF2	FBgn0000559	translation	eEFs	0.601196	5.44581	46	0	6.15793	7.5899	2.52172	0.373302	0.455217	0.165299	1.70917e-68	2.14891	Female	4.23951	4.71536	5.14403	0	0.611111	0.666667	0	1	31.4773		1.45017	7.49535	8.31603	3.08761	0.3951	0.429609	0.209756	6.86092e-21	1.72084	Female	8.17699	1.81277	2.33066	1.13315	0.288211	0.358903	0.195445	2.0273e-14	1.20569	Female	-13.9949	5.71505
2L	eIF3h	FBgn0022023	translation	eIFs	0.0421632	0.382551	0	0	0.466017	0.630498	0.0483562	0.0395826	0.0537858	0.003517	0.0558349	3.95166		0.176471	0	0	0	0	0	0	1	0		-0.401963	0.456391	0.509686	0.170158	0.0344564	0.0378444	0.0162602	1	1.38607		-0.415575	0.140677	0.151957	0.125875	0.0263743	0.0274356	0.0249816	1	0.18209		-1.2658	0.430669
2L	eIF3i	FBgn0015834	translation	eIFs	0.0652121	0.581758	2	0	0.648308	0.817825	0.21786	0.0529977	0.0683287	0.014068	0.0279529	2.23844		-0.430513	1.30227	1.42066	0	0.0833333	0.0909091	0	1	28.0549		0.29718	0.793873	0.898539	0.231738	0.0569168	0.0641841	0.0178862	1	1.95098		0.151608	0.188003	0.196144	0.17732	0.0346362	0.0341545	0.0352682	1	0.0633952		-2.28087	0.649907
2L	eIF4A	FBgn0001942	translation	eIFs	0.415315	3.6089	17	0	3.59051	4.39257	1.55388	0.255879	0.313481	0.109613	1.00031e-31	1.90146	Female	-3.10037	2.0131	2.19611	0	0.333333	0.363636	0	1	29.878		-0.109759	4.12584	4.52087	2.00424	0.250383	0.269755	0.146341	1.13127e-05	1.26401	Female	-1.70338	1.65201	1.88093	1.35159	0.279314	0.31355	0.234386	0.00517033	0.549499		-5.67349	3.14567
2L	eRF3	FBgn0020443	translation	eRFs	0.0581769	0.439227	0	1	0.374374	0.450578	0.18087	0.0317986	0.0387812	0.014068	1	1.44675		-2.57769	0.103225	0.112609	0	0.0277778	0.030303	0	1	25.5202		-0.246748	0.451763	0.517599	0.098178	0.032925	0.0372389	0.0097561	1	2.15464		-1.89896	0.175115	0.206717	0.133644	0.0346362	0.0425532	0.0242469	1	0.765423		-1.66435	0.36335
2L	mEFG1	FBgn0263133	translation	mito	0.0105776	0.0800561	0	0	0.0638642	0.0784874	0.0267321	0.005631	0.00715605	0.0017585	1	1.82216		-0.601694	0	0	0	0	0	0	1	0		-0.103474	0.0675579	0.0758117	0.0232288	0.00535988	0.0060551	0.00162602	1	1.81605		-0.507369	0.0961805	0.0705882	0.129764	0.0200191	0.0139978	0.0279206	1	-0.966069		0.990987	0.133199
2L	mEFTs	FBgn0032646	translation	mito	0.0227425	0.201741	0	0	0.263573	0.241105	0.320625	0.0215303	0.021699	0.021102	1	-0.12279		0.132383	0	0	0	0	0	0	1	0		-0.215201	0.146487	0.0958561	0.418411	0.0114855	0.00787163	0.0308943	1	-2.06632		-1.01502	0.0921726	0.0823381	0.105078	0.0184303	0.0173572	0.0198384	1	-0.273399		-0.242827	0.196195
2L	mRF1	FBgn0032486	translation	mito	0.00407955	0.0357461	0	0	0.0363361	0.0412881	0.0237617	0.00314674	0.00369344	0.0017585	1	0.945206		-0.104323	0	0	0	0	0	0	1	0		-0.040501	0.0346893	0.0411482	0	0.00280755	0.00333031	0	1	23.0047		-0.12052	0.0227101	0.0381116	0.00249916	0.00444868	0.00727884	0.000734754	1	3.55596		0.0540444	0.0328723
2R	RpL11	FBgn0013325	RP	RpL	0.501433	4.6994	49	0	7.29493	9.42052	1.89748	0.40891	0.520083	0.126612	4.31843e-128	3.03082	Female	16.3255	2.22977	1.12818	14.3472	0.222222	0.212121	0.333333	1	-2.51202		-1.35748	7.09903	8.07086	1.87959	0.374426	0.41871	0.136585	7.1508e-31	2.45249	Female	10.1222	1.36858	1.88918	0.6854	0.229425	0.31411	0.118295	3.6277e-19	1.72171	Female	-13.4849	5.21029
2R	RpL12	FBgn0034968	RP	RpL	0.716177	6.66191	47	0	9.94759	12.6487	3.08865	0.496025	0.611727	0.202227	2.93423e-154	2.77481	Female	18.8134	3.18758	3.25256	2.4728	0.388889	0.393939	0.333333	1	0.220008		-1.04612	9.77057	11.1293	2.47319	0.469117	0.525583	0.165854	1.29115e-51	2.74851	Female	12.4789	2.04231	2.50119	1.44014	0.315539	0.378499	0.232917	3.59601e-11	0.972856		-17.3883	7.50292
2R	RpL18A	FBgn0010409	RP	RpL	0.776854	7.24543	50	0	10.7426	13.958	2.57782	0.499503	0.628347	0.172333	1.81954e-193	3.23943	Female	17.9805	4.98356	5.43661	0	0.444444	0.484848	0	1	30.7707		-0.588276	10.8752	12.2476	3.50427	0.504594	0.557069	0.222764	2.98504e-48	2.38152	Female	15.6917	2.08972	2.70386	1.28381	0.312043	0.392497	0.206466	1.2239e-18	1.29311	Female	-19.2168	7.84534
2R	RpL19	FBgn0285950	RP	RpL	0.891363	8.39543	52	0	12.9043	16.8347	2.92414	0.55101	0.694829	0.185815	7.12735e-247	3.49754	Female	21.4641	5.53585	5.81431	2.4728	0.472222	0.484848	0.333333	1	0.970622		-0.873589	12.9163	14.753	3.05203	0.558193	0.621253	0.219512	1.36408e-75	2.88586	Female	18.4783	2.51019	3.25515	1.5326	0.377502	0.476484	0.247612	7.7875e-30	1.40173	Female	-20.566	9.55804
2R	RpL22-like	FBgn0034837	RP	RpL	0.000854993	0.00886535	0	0	0.00667617	0	0.0236288	0.000496853	0	0.0017585	1	-22.1443		-0.0347066	0	0	0	0	0	0	1	0		-0.0077447	0.0072462	0	0.0461636	0.000510465	0	0.00325203	1	-23.0769		-0.02605	0.00781974	0	0.0180814	0.00127105	0	0.00293902	1	-22.3609		0.0520661	0.00341799
2R	RpL23	FBgn0010078	RP	RpL	0.807299	7.47724	50	0	10.9318	14.094	2.90225	0.522193	0.652124	0.192263	1.77775e-196	3.12189	Female	18.2645	4.42309	4.33643	5.37634	0.611111	0.636364	0.333333	1	0.690861		0.0284184	10.9667	12.3703	3.42785	0.496172	0.547381	0.221138	4.05661e-47	2.38033	Female	13.0864	2.74105	3.33834	1.95724	0.409279	0.490482	0.302719	1.50686e-19	1.0496	Female	-15.2765	7.74188
2R	RpL29	FBgn0016726	RP	RpL	0.437613	4.14715	35	0	6.71313	8.7811	1.46202	0.384399	0.49723	0.0978898	1.17485e-130	3.32489	Female	16.5975	2.31991	2.04206	5.37634	0.277778	0.272727	0.333333	1	-1.11656		-0.458764	6.24087	7.06119	1.83516	0.339204	0.377838	0.131707	3.73881e-23	2.23705	Female	8.73841	1.25529	1.58206	0.826486	0.206546	0.24916	0.150625	2.85203e-05	0.981601		-11.9202	4.64869
2R	RpL31	FBgn0285949	RP	RpL	0.589245	5.51583	39	0	8.89694	11.4468	2.42209	0.454621	0.57156	0.157679	8.41966e-150	3.00121	Female	19.1985	3.04674	3.32371	0	0.277778	0.30303	0	1	29.8875		-1.17458	8.01208	9.11965	2.06361	0.405819	0.45383	0.147967	1.16194e-36	2.54291	Female	10.0501	1.88957	2.17612	1.51354	0.301557	0.340985	0.249816	0.000218295	0.624302		-12.3892	6.08037
2R	RpL37b	FBgn0034822	RP	RpL	0.00101378	0.00929281	0	0	0.00186717	0	0.00660841	0.000165618	0	0.000586166	1	-20.4883		-0.0878647	0	0	0	0	0	0	1	0		-0.00825255	0.00810353	0	0.0516254	0.000510465	0	0.00325203	1	-23.1378		-0.0314701	0.00922431	0	0.0213291	0.000953289	0	0.00220426	1	-22.1895		0.0157787	0
2R	RpL38	FBgn0040007	RP	RpL	0.412285	3.87265	30	0	5.47235	6.85411	1.9637	0.336204	0.417128	0.130715	5.32145e-66	2.33278	Female	11.2907	1.05977	1.15611	0	0.166667	0.181818	0	1	28.6147		-1.34876	4.89423	5.4425	1.94956	0.277437	0.304269	0.133333	9.83216e-11	1.68576	Female	3.074	1.13399	1.33625	0.868558	0.18462	0.215006	0.144747	0.0240426	0.679347		-11.4645	4.10106
2R	RpL39	FBgn0023170	RP	RpL	0.629022	6.01749	39	0	8.84516	11.2885	2.6409	0.467208	0.583564	0.171747	1.62072e-147	2.87832	Female	18.6014	3.65399	3.98617	0	0.305556	0.333333	0	1	30.1621		-0.946719	8.63667	9.70578	2.89471	0.434916	0.478656	0.2	2.63308e-33	2.1402	Female	12.225	1.361	1.37932	1.33696	0.235462	0.244681	0.223365	1	0.134908		-19.0631	6.44068
2R	RpL41	FBgn0066084	RP	RpL	1.32453	12.9015	46	0	22.2999	28.7204	5.99663	0.707353	0.856879	0.327667	0	3.46746	Female	37.7984	5.56824	6.07445	0	0.638889	0.69697	0	1	31.6602		-1.65546	19.1095	21.4826	6.36457	0.676621	0.733576	0.370732	5.33571e-82	2.44122	Female	23.2569	2.76816	3.19686	2.2056	0.390848	0.456327	0.304923	4.5007e-11	0.817859		-33.5044	14.6837
2R	RpLP0-like	FBgn0033485	RP	RpL	0.0248921	0.210154	0	0	0.180737	0.209955	0.106545	0.0145744	0.017313	0.00762016	1	1.10632		-1.09559	0	0	0	0	0	0	1	0		-0.233991	0.234661	0.262665	0.0842593	0.0160796	0.0178625	0.00650407	1	1.51986		-0.694963	0.0822702	0.0815622	0.0831994	0.0155704	0.0162374	0.0146951	1	0.0625524		-0.700429	0.165821
2R	RpLP2	FBgn0003274	RP	RpL	1.39892	13.8784	59	0	18.2297	23.4428	4.99213	0.669427	0.820637	0.285463	0	3.3958	Female	20.2252	5.8425	5.50411	9.5648	0.555556	0.575758	0.333333	1	0.239066		-2.40717	20.6668	23.3692	6.15269	0.695763	0.760521	0.347967	1.47058e-96	2.74578	Female	22.9768	4.19467	5.88516	1.97629	0.502383	0.660134	0.295371	3.13457e-87	2.05166	Female	-29.3768	16.9556
2R	RpS11	FBgn0033699	RP	RpS	0.738113	6.76137	47	0	10.5607	13.7666	2.42002	0.497184	0.630886	0.157679	4.27267e-201	3.38635	Female	20.1307	3.66456	3.56294	4.7824	0.388889	0.393939	0.333333	1	-0.183285		-0.948211	9.58557	10.8572	2.75599	0.457376	0.509537	0.177236	2.55239e-44	2.53675	Female	11.6244	2.00487	2.47298	1.39059	0.315221	0.380739	0.229243	3.48272e-12	1.01605	Female	-17.2686	7.41319
2R	RpS15	FBgn0034138	RP	RpS	0.824454	7.58545	44	0	11.6097	14.7332	3.67832	0.542895	0.667359	0.226846	2.36315e-182	2.86596	Female	22.29	5.64893	6.16247	0	0.472222	0.515152	0	1	31.1503		-0.352246	10.5262	11.8596	3.36429	0.483155	0.53073	0.227642	6.85041e-42	2.23044	Female	11.2724	2.35552	2.67128	1.94116	0.354306	0.402576	0.290963	6.75046e-06	0.63113		-18.4091	7.87984
2R	RpS15Ab	FBgn0033555	RP	RpS	0.0164159	0.152801	0	0	0.179339	0.214652	0.0896721	0.0149056	0.0180055	0.007034	1	1.32099		0.0112777	0.244093	0.266283	0	0.0277778	0.030303	0	1	26.0928		0.133716	0.200743	0.234696	0.0183938	0.0155692	0.0181653	0.00162602	1	3.55791		0.0861624	0.0286506	0.041556	0.0117154	0.00540197	0.00671892	0.00367377	1	1.31075		-0.941474	0.228747
2R	RpS16	FBgn0034743	RP	RpS	0.794828	7.43344	54	0	11.1452	14.5452	2.5117	0.516231	0.653509	0.167644	1.06569e-218	3.42225	Female	19.6728	4.89201	4.90198	4.7824	0.527778	0.545455	0.333333	1	0.583961		-0.0804447	11.3521	13.0295	2.34294	0.511741	0.578262	0.154472	2.09276e-71	3.21887	Female	16.2088	2.23706	2.98803	1.25157	0.340324	0.43449	0.216752	1.79815e-27	1.48104	Female	-18.4029	8.15388
2R	RpS18	FBgn0010411	RP	RpS	0.862498	7.94633	47	0	11.3974	14.5926	3.28399	0.528155	0.652816	0.211606	1.55177e-186	2.9644	Female	18.4382	4.20471	4.58696	0	0.555556	0.606061	0	1	31.2363		-0.467725	11.6974	13.1947	3.65528	0.523992	0.576748	0.24065	2.68938e-52	2.39321	Female	15.5133	2.47454	3.04762	1.72251	0.367016	0.441769	0.26892	3.68984e-16	1.04457	Female	-19.1818	8.4219
2R	RpS23	FBgn0033912	RP	RpS	0.755741	7.05373	42	0	11.0863	14.1337	3.34822	0.528486	0.653509	0.21102	9.57173e-181	2.9304	Female	21.9952	3.62798	3.9578	0	0.5	0.545455	0	1	30.9485		-0.553227	10.3202	11.718	2.81279	0.485452	0.537087	0.20813	1.41172e-49	2.48227	Female	13.3102	1.95616	2.38916	1.38795	0.309183	0.380179	0.216018	3.42017e-13	1.0516	Female	-20.2645	8.00717
2R	RpS24	FBgn0261596	RP	RpS	0.34261	3.23683	38	0	5.05765	6.60879	1.11887	0.31898	0.412281	0.0820633	8.9661e-89	3.10926	Female	13.0889	1.32807	1.4488	0	0.166667	0.181818	0	1	28.6876		-0.917817	5.00357	5.71842	1.16426	0.287902	0.324856	0.0894309	3.18531e-20	2.52773	Female	7.7662	0.811761	1.03543	0.518248	0.13918	0.176932	0.08964	0.00120172	1.12019		-11.9835	3.83157
2R	eEF1alpha1	FBgn0284245	translation	eEFs	1.82705	16.8355	55	0	34.1673	38.9863	21.9308	0.892845	0.937673	0.779015	3.45877e-147	1.31646	Female	64.6009	14.7048	16.0416	0	0.916667	1	0	1	33.6713		0.594607	24.1164	26.8867	9.23832	0.765442	0.811989	0.515447	2.3418e-91	2.14372	Female	23.6599	4.30876	5.85984	2.27332	0.54973	0.701568	0.350478	3.5853e-88	1.86407	Female	-41.0171	19.1897
2R	eEF1beta	FBgn0028737	translation	eEFs	0.291307	2.69748	29	0	4.12159	5.40842	0.853974	0.266313	0.34626	0.063306	1.81957e-64	3.09824	Female	10.013	1.49141	1.62699	0	0.166667	0.181818	0	1	28.8778		-0.500655	4.34281	4.97727	0.935333	0.256253	0.293067	0.0585366	1.39801e-18	2.87297	Female	7.51312	0.618486	0.751531	0.443894	0.103273	0.12654	0.0727406	0.227571	0.860104		-11.3008	2.85602
2R	eEF5	FBgn0285952	translation	eEFs	0.460672	4.14677	36	0	5.71044	7.20531	1.91454	0.352931	0.440212	0.131301	8.13497e-78	2.47638	Female	11.3465	2.2229	2.42498	0	0.305556	0.333333	0	1	29.7729		-0.275043	5.68425	6.41463	1.76159	0.322103	0.359673	0.120325	5.86747e-21	2.22625	Female	6.50115	1.02329	1.26774	0.7025	0.172863	0.219485	0.111683	1.56739e-05	1.09526	Female	-14.5454	4.32997
2R	eEFSec	FBgn0034627	translation	eEFs	0.00184434	0.0159031	0	0	0.0163387	0.0204414	0.00592087	0.00165618	0.00207756	0.000586166	1	1.80063		-0.0159855	0	0	0	0	0	0	1	0		-0.0184095	0.0202763	0.0203185	0.0200495	0.00153139	0.00151378	0.00162602	1	-0.0773398		-0.0264754	0.013304	0.0100833	0.0175303	0.0025421	0.00223964	0.00293902	1	-0.618107		0.0762434	0.00650936
2R	eIF2Bdelta	FBgn0034858	translation	eIFs	0.0240494	0.190115	0	0	0.366517	0.391135	0.304007	0.031633	0.034626	0.0240328	1	0.471424		1.3156	0.342936	0.374112	0	0.0277778	0.030303	0	1	26.2836		0.0582122	0.150678	0.141643	0.199204	0.0114855	0.0105964	0.0162602	1	-0.605761		-1.20901	0.123546	0.1386	0.103792	0.02415	0.0268757	0.0205731	1	0.407846		0.146093	0.099828
2R	eIF2Bgamma	FBgn0034029	translation	eIFs	0.0107974	0.0880774	0	0	0.0954824	0.114958	0.0460288	0.00894336	0.0108495	0.00410317	1	1.36184		-0.183725	0	0	0	0	0	0	1	0		-0.106902	0.0980127	0.0995076	0.0899839	0.0071465	0.00726612	0.00650407	1	0.148108		-0.344301	0.0501331	0.0530042	0.0463655	0.0114395	0.0128779	0.0095518	1	0.319326		0.109811	0.0673695
2R	eIF3b	FBgn0034237	translation	eIFs	0.0720632	0.641911	0	0	0.642103	0.836046	0.14963	0.0531633	0.0694829	0.0117233	0.0130751	2.62193		-1.25005	0.296138	0.32306	0	0.0277778	0.030303	0	1	26.2034		-0.36235	0.856345	0.960677	0.296004	0.0584482	0.0653951	0.0211382	1	1.72902		-0.320151	0.212957	0.235248	0.183706	0.0400381	0.0442329	0.0345334	1	0.363791		-2.37775	0.617352
2R	eIF3c	FBgn0034258	translation	eIFs	0.0754461	0.654279	1	0	0.588072	0.705666	0.289468	0.0493541	0.0602493	0.0216882	0.359208	1.47334		-2.18194	0.271856	0.29657	0	0.0555556	0.0606061	0	1	26.696		-0.123679	0.71151	0.781794	0.334036	0.0525778	0.0578262	0.0243902	1	1.29628		-1.31403	0.22685	0.253562	0.191797	0.0454401	0.0520717	0.0367377	1	0.501541		-2.14507	0.599286
2R	eIF3f2	FBgn0033069	translation	eIFs	0.000586281	0.00525765	0	0	0.00173968	0	0.00615721	0.000165618	0	0.000586166	1	-20.4505		-0.0485795	0	0	0	0	0	0	1	0		-0.00533241	0	0	0	0	0	0	1	0		-0.0569978	0.00115972	0	0.00268158	0.000317763	0	0.000734754	1	-20.1076		-0.0193576	0.0084735
2R	eIF3j	FBgn0027619	translation	eIFs	0.0822978	0.652327	0	0	0.773534	0.845045	0.591946	0.0647565	0.073638	0.042204	0.914186	0.74024		-0.724282	0.770536	0.840585	0	0.111111	0.121212	0	1	28.0042		0.398757	0.642836	0.60979	0.820318	0.0467075	0.0435967	0.0634146	1	-0.527853		-2.57124	0.285135	0.293618	0.274005	0.0546552	0.0576708	0.050698	1	0.176468		-1.79723	0.551364
2R	eIF3k	FBgn0034654	translation	eIFs	0.0381446	0.351836	0	0	0.421496	0.540356	0.11968	0.0352766	0.0452447	0.00996483	0.524108	2.23251		0.139744	0.0763755	0.0833187	0	0.0277778	0.030303	0	1	25.2843		-0.0780254	0.51263	0.576169	0.171376	0.0354773	0.0393582	0.0146341	1	1.55228		0.156922	0.10625	0.112843	0.0975985	0.0203368	0.0218365	0.0183688	1	0.220126		-1.43944	0.437984
2R	eIF3m	FBgn0033902	translation	eIFs	0.0865475	0.768614	1	0	0.852202	1.02627	0.41019	0.0670752	0.0821791	0.0287222	0.0337344	1.53992		-1.09444	0.241425	0.263372	0	0.0555556	0.0606061	0	1	26.6293		-0.240329	0.889485	0.970195	0.456011	0.0620214	0.0687254	0.0260163	1	1.41794		-1.35772	0.391195	0.432013	0.33763	0.0708611	0.0772676	0.0624541	1	0.360686		-0.766619	0.732607
2R	mEFTu1	FBgn0024556	translation	mito	0.028776	0.265055	0	0	0.414907	0.467357	0.281722	0.0347797	0.0401662	0.021102	1	0.87908		1.14243	0.784584	0.85591	0	0.0555556	0.0606061	0	1	27.2099		0.301292	0.467785	0.498649	0.302023	0.0331802	0.0354223	0.0211382	1	0.778764		0.748902	0.10186	0.13983	0.0520335	0.0193835	0.0268757	0.0095518	1	1.43669		-0.760093	0.323129
2R	mEFTu2	FBgn0033184	translation	mito	0.00925841	0.0878692	0	0	0.0997112	0.111538	0.0696799	0.00894336	0.010157	0.00586166	1	0.730116		0.0396849	0	0	0	0	0	0	1	0		-0.0901432	0.120567	0.118995	0.129011	0.0086779	0.00847714	0.0097561	1	-0.164899		0.00447895	0.0162638	0.0123986	0.0213359	0.00444868	0.00335946	0.00587803	1	-0.844626		-0.421046	0.0823402
2R	mIF3	FBgn0033712	translation	mito	0.00803699	0.0642976	0	0	0.0804009	0.0834855	0.0725682	0.00728718	0.00784857	0.00586166	1	0.331595		-0.0340789	0	0	0	0	0	0	1	0		-0.0784627	0.0437262	0.0518678	0	0.00280755	0.00333031	0	1	23.1498		-0.525184	0.0339284	0.0203439	0.0517549	0.00508421	0.00279955	0.00808229	1	-1.3962		-0.244675	0.0613442
2R	tor	FBgn0003733	special	special	0.00346884	0.0256094	0	0	0.0143433	0.0199919	0	0.00132494	0.00184672	0	1	22.103		-0.26031	0	0	0	0	0	0	1	0		-0.0331372	0.0317987	0.0377194	0	0.00229709	0.0027248	0	1	22.786		-0.0985155	0	0	0	0	0	0	1	0		-0.315884	0.024117
3L	Nelf-E	FBgn0017430	special	special	0.0121532	0.102653	0	0	0.199342	0.198943	0.200356	0.016893	0.0175439	0.0152403	1	0.0943662		0.757115	0	0	0	0	0	0	1	0		-0.119979	0.0748782	0.0722456	0.0890174	0.00663604	0.00635786	0.00813008	1	-0.370946		-0.542583	0.0957916	0.0660193	0.134861	0.0171592	0.0134378	0.0220426	1	-0.880527		0.550002	0.121506
3L	RpL10	FBgn0024733	RP	RpL	0.705972	6.46147	43	0	8.88872	11.3565	2.62246	0.472176	0.586103	0.182884	2.39859e-148	2.81936	Female	14.8001	7.4097	7.85851	2.4728	0.638889	0.666667	0.333333	1	1.72157		1.21622	9.13281	10.3981	2.3371	0.449209	0.501362	0.169106	8.67018e-46	2.62131	Female	10.7595	1.90135	2.29736	1.38168	0.30537	0.360582	0.232917	2.0159e-08	0.861699		-18.1007	6.82783
3L	RpL10Ab	FBgn0036213	RP	RpL	0.729064	6.59818	52	0	9.0339	11.7288	2.19067	0.459755	0.583102	0.146542	5.3667e-167	3.20733	Female	12.483	9.22152	8.70156	14.9411	0.833333	0.848485	0.666667	1	-0.243301		3.22888	9.00768	10.1608	2.81475	0.445636	0.49228	0.195122	2.8257e-37	2.26606	Female	9.28205	2.10592	2.86084	1.11527	0.324118	0.427212	0.188832	2.10801e-30	1.63768	Female	-17.1968	7.02506
3L	RpL14	FBgn0017579	RP	RpL	0.740468	6.75947	47	0	10.4478	13.4986	2.70102	0.498675	0.625808	0.17585	4.93e-186	3.15663	Female	20.1473	4.44367	4.84764	0	0.472222	0.515152	0	1	31.0019		-0.0830404	9.61599	10.9053	2.69169	0.474732	0.526491	0.196748	8.74985e-47	2.46885	Female	13.1738	2.0652	2.57061	1.40196	0.315856	0.382979	0.227774	9.60933e-13	1.04953	Female	-16.9358	7.26384
3L	RpL15	FBgn0028697	RP	RpL	0.719377	6.44019	47	0	8.86434	11.3659	2.51232	0.469692	0.583564	0.180539	1.07878e-148	2.84088	Female	13.6773	11.1627	11.0831	12.0376	0.888889	0.909091	0.666667	1	0.447093		3.71303	8.88707	10.0853	2.45181	0.441807	0.492583	0.169106	1.1802e-42	2.5369	Female	9.19055	1.96286	2.5451	1.1988	0.318081	0.402016	0.207935	7.7043e-20	1.30452	Female	-18.0591	6.97733
3L	RpL18	FBgn0035753	RP	RpL	0.610503	5.66428	51	0	7.49295	9.71743	1.84441	0.421	0.536242	0.12837	1.19789e-140	3.1235	Female	11.4117	5.11002	5.34976	2.4728	0.555556	0.575758	0.333333	1	1.27442		1.03152	8.16261	9.21201	2.52656	0.420878	0.466546	0.17561	4.59146e-34	2.28509	Female	10.7698	1.85713	2.40508	1.13806	0.293295	0.365622	0.198384	4.34868e-15	1.22703	Female	-14.0482	6.06292
3L	RpL23A	FBgn0026372	RP	RpL	0.557603	5.28875	50	0	7.57397	9.79245	1.94065	0.417191	0.528624	0.134232	2.15017e-134	3.03139	Female	13.6372	3.0606	3.11404	2.4728	0.388889	0.393939	0.333333	1	0.297301		-0.268342	8.42011	9.72743	1.39885	0.422154	0.482592	0.097561	3.64284e-54	3.39473	Female	13.3795	1.63758	2.03699	1.11346	0.267556	0.331467	0.183688	1.04989e-10	1.07547	Female	-13.9341	6.38138
3L	RpL26	FBgn0036825	RP	RpL	0.69637	6.50879	48	0	9.1785	11.7984	2.52594	0.467373	0.584949	0.168816	2.03253e-155	2.96584	Female	15.0978	3.46259	3.34261	4.7824	0.361111	0.363636	0.333333	1	-0.243225		-0.938399	9.337	10.5551	2.79489	0.448443	0.497427	0.185366	2.14907e-40	2.40504	Female	11.2272	1.9017	2.36244	1.29708	0.289164	0.354983	0.202792	3.88381e-12	1.08712	Female	-18.013	7.14574
3L	RpL28	FBgn0035422	RP	RpL	0.681242	6.32782	45	0	9.46851	12.2901	2.3037	0.467042	0.591182	0.151817	7.4799e-172	3.21029	Female	17.1586	4.16973	4.5488	0	0.444444	0.484848	0	1	30.7903		-0.17592	9.47789	10.765	2.56535	0.451761	0.501968	0.182114	6.05506e-43	2.48093	Female	12.7486	2.08483	2.43187	1.62941	0.318716	0.369541	0.252021	6.3205e-07	0.744919		-14.564	6.67834
3L	RpL8	FBgn0261602	RP	RpL	0.645825	6.01591	53	0	7.97021	10.3952	1.81251	0.437728	0.559326	0.128957	1.72782e-158	3.25994	Female	12.184	3.43995	3.30307	4.9456	0.416667	0.424242	0.333333	1	-0.0861447		-0.401416	8.94979	10.2645	1.8889	0.442573	0.498638	0.141463	1.27183e-50	2.91714	Female	12.3251	1.96969	2.53423	1.22887	0.317127	0.402576	0.204996	5.61116e-20	1.30775	Female	-14.0858	6.47528
3L	RpLP0	FBgn0000100	RP	RpL	0.489464	4.56029	47	0	6.37391	8.17678	1.79587	0.38473	0.485919	0.127784	1.10758e-106	2.8175	Female	12.0141	2.04677	2.23284	0	0.277778	0.30303	0	1	29.6229		-0.914044	6.55718	7.50513	1.46597	0.360133	0.406297	0.112195	8.28045e-33	2.7326	Female	8.18676	1.33705	1.72331	0.830176	0.226247	0.283875	0.150625	4.78795e-09	1.16198	Female	-14.0138	5.01626
3L	RpS12	FBgn0286213	RP	RpS	0.803789	7.28373	49	0	10.6326	13.7201	2.79257	0.507453	0.638042	0.17585	1.00825e-192	3.18957	Female	18.6275	8.02433	8.75381	0	0.777778	0.848485	0	1	32.4999		2.34113	10.2758	11.7902	2.14251	0.480602	0.541629	0.152846	9.06751e-61	3.02995	Female	12.3803	2.18792	2.80355	1.38004	0.331745	0.418813	0.217487	2.60466e-21	1.30519	Female	-18.0051	7.94325
3L	RpS17	FBgn0005533	RP	RpS	0.564653	5.33136	44	0	8.44501	10.9105	2.18442	0.445181	0.561173	0.150645	1.37717e-147	3.02357	Female	18.2488	2.00917	2.19182	0	0.305556	0.333333	0	1	29.7338		-1.15076	8.60569	9.80105	2.18577	0.433384	0.486527	0.147967	1.59132e-44	2.70904	Female	14.4186	1.63668	1.95956	1.21297	0.26279	0.31355	0.196179	1.03747e-06	0.858323		-14.6311	5.8131
3L	RpS4	FBgn0011284	RP	RpS	0.816256	7.42206	56	0	9.25077	12.201	1.7594	0.460417	0.593952	0.121336	8.06687e-194	3.61964	Female	8.97348	6.2639	6.83335	0	0.722222	0.787879	0	1	32.0676		1.36563	10.2575	11.6788	2.62457	0.480092	0.53739	0.172358	7.4816e-54	2.76721	Female	11.2115	2.61902	3.50599	1.45506	0.386718	0.495521	0.243938	2.41682e-36	1.5518	Female	-15.4817	7.93614
3L	RpS9	FBgn0010408	RP	RpS	0.910146	8.28224	56	0	11.2783	14.8399	2.23439	0.52269	0.668744	0.151817	3.56638e-243	3.67479	Female	15.2348	7.40396	7.36349	7.84914	0.722222	0.727273	0.666667	1	-0.0137431		1.19659	12.2842	14.0831	2.62283	0.533435	0.597941	0.186992	6.61617e-73	3.0364	Female	14.9629	2.86139	3.87953	1.52531	0.412456	0.531355	0.256429	3.71747e-45	1.65357	Female	-18.2445	8.7533
3L	eIF1	FBgn0035423	translation	eIFs	0.0948767	0.813747	1	0	0.976324	1.13562	0.571832	0.0794965	0.0946445	0.0410317	0.0340601	1.23397		0.230039	0.0987128	0.107687	0	0.0277778	0.030303	0	1	25.4864		-0.550653	0.880085	0.939186	0.562669	0.0627871	0.0675144	0.0373984	1	0.870959		-1.62779	0.316295	0.197788	0.471809	0.056244	0.0408735	0.0764144	1	-1.09178		-2.4767	0.886986
3L	eIF2beta	FBgn0004926	translation	eIFs	0.254299	1.85728	1	1	1.17922	1.39581	0.629247	0.0929116	0.111265	0.0463072	0.00307402	1.3381		-10.1735	6.54916	7.14454	0	0.611111	0.666667	0	1	31.8126		4.64441	1.34531	1.45846	0.737611	0.0872894	0.0947623	0.0471545	1	1.09495		-8.43054	1.167	1.26312	1.04086	0.198602	0.217805	0.173402	0.745722	0.354712		1.36615	1.09123
3L	eIF3e	FBgn0025582	translation	eIFs	0.0357504	0.31749	0	0	0.380736	0.500228	0.077316	0.0331236	0.0440905	0.0052755	0.338521	2.98519		0.109113	0	0	0	0	0	0	1	0		-0.338608	0.50205	0.558141	0.200795	0.0372639	0.0411747	0.0162602	1	1.41524		0.573339	0.0613856	0.0747834	0.0438041	0.0127105	0.0145577	0.0102866	1	0.631254		-1.98912	0.310909
3L	eIF3l	FBgn0036258	translation	eIFs	0.0466338	0.413377	0	0	0.475817	0.61567	0.120693	0.0392514	0.0510157	0.00937866	0.225577	2.46123		-0.34374	0.183543	0.200229	0	0.0555556	0.0606061	0	1	26.454		0.122314	0.582008	0.642875	0.255107	0.0400715	0.044505	0.0162602	1	1.43012		-0.147644	0.190135	0.226202	0.142805	0.037496	0.0419933	0.0315944	1	0.510907		-0.533668	0.484722
3L	eIF4B	FBgn0020660	translation	eIFs	0.409857	3.07563	0	0	1.89833	1.8924	1.91338	0.14475	0.148892	0.134232	1	0.103194		-17.2244	5.43151	5.43653	5.37634	0.555556	0.575758	0.333333	1	0.765983		2.82286	2.71323	2.73225	2.61107	0.176876	0.176203	0.180488	1	0.0040511		-8.89942	3.76115	4.10395	3.31132	0.525262	0.553191	0.488611	0.00059796	0.372413		19.3807	2.82289
3L	eIF4E1	FBgn0015218	translation	eIFs	0.0957435	0.779515	0	0	0.667371	0.743782	0.473344	0.0543226	0.0611727	0.0369285	1	0.727063		-3.78866	0.511625	0.558136	0	0.0833333	0.0909091	0	1	27.4826		-0.0157116	0.728854	0.797524	0.360042	0.0513017	0.0554042	0.0292683	1	1.03533		-3.27642	0.530612	0.496922	0.574822	0.102002	0.0957447	0.110213	1	-0.236843		1.56239	0.540945
3L	eIF4E3	FBgn0265089	translation	eIFs	0.00359098	0.0367768	0	0	0.0196076	0	0.0693965	0.00115932	0	0.00410317	1	-23.492		-0.278268	0	0	0	0	0	0	1	0		-0.0327563	0.0219808	0	0.140034	0.00178663	0	0.0113821	1	-24.8112		-0.151538	0.0111775	0	0.0258454	0.00190658	0	0.00440852	1	-22.9952		-0.123698	0.00650167
3L	eIF4E4	FBgn0035709	translation	eIFs	0.00530098	0.0459309	0	0	0.0279304	0	0.0988532	0.00231865	0	0.00820633	1	-24.3191		-0.30565	0	0	0	0	0	0	1	0		-0.0468491	0.0265923	0	0.169412	0.00204186	0	0.0130081	1	-25.0478		-0.273505	0.015494	0	0.0358262	0.0025421	0	0.00587803	1	-23.4124		-0.195059	0.0267334
3L	eIF4E5	FBgn0035823	translation	eIFs	0.00328563	0.0321545	0	0	0.0309632	0	0.109587	0.00215303	0	0.00762016	1	-24.3037		-0.125557	0	0	0	0	0	0	1	0		-0.0317406	0.026875	0.0080183	0.12815	0.00178663	0.00060551	0.00813008	1	-3.82668		-0.140498	0.00946714	0	0.0218906	0.00158881	0	0.00367377	1	-22.711		-0.145359	0.00866129
3L	eIF5B	FBgn0026259	translation	eIFs	0.205142	1.55909	0	0	1.70141	1.72705	1.6363	0.132494	0.140351	0.112544	1	0.265666		-2.74466	4.44523	4.84934	0	0.472222	0.515152	0	1	31.0257		3.2791	1.17848	1.16343	1.25929	0.0829505	0.0802301	0.097561	1	-0.235643		-7.80489	1.46767	1.34163	1.63308	0.258659	0.244681	0.277002	1	-0.284189		8.24868	1.25612
3L	eRF1	FBgn0036974	translation	eRFs	0.0890266	0.69097	0	0	0.413068	0.489983	0.21776	0.0362703	0.0436288	0.017585	1	1.29319		-5.91459	0.478919	0.522457	0	0.111111	0.121212	0	1	27.7346		0.288225	0.452094	0.480672	0.29861	0.0331802	0.0354223	0.0211382	1	0.785326		-4.99522	0.910402	1.02514	0.759832	0.165554	0.18813	0.135929	0.316078	0.509237		8.11159	0.431391
3L	mRRF1	FBgn0035980	translation	mito	0.00798813	0.0711283	0	0	0.0991658	0.122068	0.041012	0.00811527	0.010157	0.00293083	1	1.70157		0.0917946	0	0	0	0	0	0	1	0		-0.0777009	0.076484	0.0733619	0.0932522	0.00587034	0.00544959	0.00813008	1	-0.488854		-0.176276	0.0374773	0.0305152	0.0466134	0.00762631	0.00615901	0.0095518	1	-0.602546		0.0124051	0.100883
3L	pix	FBgn0086706	special	special	0.063771	0.575884	1	0	0.619282	0.742901	0.305378	0.0505134	0.062096	0.021102	0.260746	1.51211		-0.611774	0	0	0	0	0	0	1	0		-0.576917	0.755949	0.827779	0.370172	0.0543645	0.0596427	0.0260163	1	1.23782		-0.00123932	0.2526	0.25785	0.245711	0.0486177	0.0515118	0.04482	1	0.153772		-0.814756	0.639649
3R	InR	FBgn0283499	special	special	1.35564	11.1222	6	2	12.1876	12.5868	11.1739	0.531467	0.552632	0.477726	0.00291685	0.374853		5.45326	8.15331	8.89452	0	0.666667	0.727273	0	1	32.1983		0.00235233	11.8789	12.2125	10.0871	0.487238	0.492583	0.458537	0.511756	0.286681		0.692659	3.36889	3.76382	2.85063	0.464252	0.504479	0.411462	3.45097e-06	0.529596		-23.1039	10.9285
3R	Nelf-A	FBgn0038872	special	special	0.0361413	0.294106	0	0	0.417163	0.445226	0.345902	0.0327923	0.0355494	0.0257913	1	0.432252		-0.113084	0.33592	0.366459	0	0.0833333	0.0909091	0	1	27.217		0.497731	0.287134	0.297163	0.233273	0.0224604	0.0230094	0.0195122	1	0.292997		-1.25038	0.423472	0.449553	0.389248	0.0753098	0.0795073	0.0698016	1	0.217987		4.01052	0.364137
3R	RpL10Aa	FBgn0038281	RP	RpL	0.00194205	0.02035	0	0	0.0143141	0	0.0506615	0.000828089	0	0.00293083	1	-23.0157		-0.13004	0	0	0	0	0	0	1	0		-0.0182826	0.00658063	0	0.0419234	0.000510465	0	0.00325203	1	-23.0175		-0.138686	0.00780229	0	0.018041	0.00158881	0	0.00367377	1	-22.556		-0.0170424	0.00174829
3R	RpL13A	FBgn0037351	RP	RpL	0.748063	6.98548	49	0	10.6074	13.7104	2.7281	0.507784	0.63735	0.178781	6.3633e-191	3.17195	Female	19.2326	4.99218	5.44601	0	0.555556	0.606061	0	1	31.3187		0.178851	10.7804	12.2311	2.98935	0.496682	0.551922	0.2	5.16469e-52	2.59064	Female	15.2485	2.04443	2.52049	1.41971	0.318398	0.389698	0.224835	5.33006e-14	1.07362	Female	-18.9993	7.87876
3R	RpL24-like	FBgn0037899	RP	RpL	0.105514	1.01041	4	0	2.49616	3.15065	0.834233	0.170752	0.214451	0.059789	8.68635e-19	2.15277	Female	12.0147	0.538416	0.587363	0	0.0555556	0.0606061	0	1	27.1814		-0.347083	1.40951	1.53328	0.744798	0.101072	0.109597	0.0552846	0.841661	1.10778		1.69724	0.309432	0.291677	0.332731	0.0581506	0.0554311	0.0617193	1	-0.187723		-3.29677	0.952135
3R	RpL27	FBgn0039359	RP	RpL	0.677391	6.26167	50	0	9.09883	11.7931	2.25731	0.465386	0.589797	0.149472	2.3734e-168	3.1882	Female	16.3539	4.84477	4.79645	5.37634	0.472222	0.484848	0.333333	1	0.152143		-0.0406138	9.07252	10.3679	2.11556	0.442062	0.496216	0.15122	3.96595e-48	2.78794	Female	11.6349	1.74735	2.36991	0.930374	0.275818	0.362822	0.161646	3.02644e-21	1.55509	Female	-17.8206	6.90504
3R	RpL3	FBgn0020910	RP	RpL	0.795576	7.07758	57	0	7.78254	10.0692	1.97617	0.43309	0.549631	0.137163	2.64558e-145	3.08544	Female	3.35914	11.3526	11.4463	10.3219	0.888889	0.909091	0.666667	1	0.730557		4.25556	9.7057	11.091	2.26545	0.467075	0.523766	0.162602	5.12415e-54	2.82239	Female	9.97661	2.97854	3.83239	1.85806	0.425802	0.536394	0.280676	1.89159e-36	1.42695	Female	-12.6627	7.03043
3R	RpL32	FBgn0002626	RP	RpL	0.790773	7.35598	48	0	12.5163	16.2756	2.97035	0.550017	0.692521	0.188159	1.42566e-238	3.42316	Female	26.1241	3.60887	3.93695	0	0.472222	0.515152	0	1	30.8362		-0.729243	11.1805	12.696	3.04098	0.504084	0.559189	0.20813	3.86175e-54	2.58132	Female	15.4505	2.06382	2.64375	1.3028	0.323483	0.403135	0.218957	5.53976e-18	1.22403	Female	-19.4535	8.23379
3R	RpL34a	FBgn0039406	RP	RpL	0.137113	1.22508	8	0	1.70507	2.17069	0.52275	0.126532	0.162512	0.03517	1.25935e-12	2.38702	Female	3.03164	0.504067	0.549891	0	0.111111	0.121212	0	1	27.7331		-0.0440947	1.77555	2.0279	0.420231	0.112047	0.126249	0.0357724	0.0139707	2.13477		0.976304	0.338853	0.423951	0.227182	0.0664125	0.0800672	0.0484938	1	0.844069		-4.50022	1.27663
3R	RpL34b	FBgn0037686	RP	RpL	0.532544	5.0248	43	0	7.67024	9.90502	1.99554	0.414872	0.5247	0.135991	7.64081e-129	2.98069	Female	14.9903	4.28219	4.67148	0	0.527778	0.575758	0	1	31.1093		1.12042	7.78275	8.91016	1.72773	0.392037	0.443233	0.117073	2.40622e-39	2.85449	Female	10.5877	1.64009	2.12447	1.00445	0.265332	0.348824	0.155768	3.62889e-18	1.42171	Female	-13.0838	5.55902
3R	RpL35A	FBgn0037328	RP	RpL	0.558505	5.19268	45	0	7.33041	9.55577	1.6796	0.409904	0.52747	0.111372	3.17363e-143	3.28565	Female	12.7101	3.93398	4.06681	2.4728	0.527778	0.545455	0.333333	1	0.963956		0.89556	7.59478	8.64581	1.95001	0.392037	0.442022	0.123577	3.97866e-37	2.71508	Female	9.46064	1.67905	1.9726	1.29383	0.273912	0.323628	0.20867	1.33953e-06	0.806996		-13.3256	5.80051
3R	RpL4	FBgn0003279	RP	RpL	0.463772	4.37724	48	0	5.95807	7.78726	1.31327	0.359556	0.466066	0.0890973	4.43768e-114	3.26762	Female	9.93914	2.88711	2.26521	9.728	0.361111	0.333333	0.666667	1	-2.46846		0.0374221	6.59721	7.59212	1.25384	0.354262	0.402361	0.095935	6.58713e-35	2.964	Female	8.81594	1.45303	2.06584	0.648858	0.24722	0.346025	0.117561	2.30433e-26	1.93568	Female	-10.8845	4.87985
3R	RpL6	FBgn0039857	RP	RpL	0.676124	6.30749	53	0	8.51075	11.0738	2.00234	0.447996	0.570175	0.137749	2.12359e-162	3.23032	Female	12.6136	3.11575	3.399	0	0.416667	0.454545	0	1	30.4735		-0.695535	9.55455	10.8782	2.44561	0.46682	0.52195	0.170732	9.57338e-51	2.70255	Female	14.2011	2.0167	2.68365	1.14148	0.31681	0.409295	0.195445	1.94289e-24	1.47175	Female	-15.4839	6.97469
3R	RpS10a	FBgn0027494	RP	RpS	0.00135577	0.0128344	0	0	0.0170597	0.00297475	0.0528254	0.00132494	0.00023084	0.00410317	1	-4.13793		0.00773477	0	0	0	0	0	0	1	0		-0.0132041	0.00929935	0	0.0592437	0.000765697	0	0.00487805	1	-23.5919		-0.0560363	0.00584037	0.00298619	0.00958583	0.000635526	0.00055991	0.000734754	1	-0.910279		-0.0628994	0.00800272
3R	RpS19b	FBgn0039129	RP	RpS	0.00296805	0.0252011	0	0	0.0147464	0.00708999	0.034188	0.000828089	0.000461681	0.0017585	1	-2.0336		-0.220503	0	0	0	0	0	0	1	0		-0.0250116	0.0228166	0.0118557	0.0816846	0.00204186	0.000908265	0.00813008	1	-2.96174		-0.0404155	0.00432168	0.00576647	0.00242573	0.000953289	0.00111982	0.000734754	1	0.923246		-0.144095	0.0143946
3R	RpS20	FBgn0019936	RP	RpS	0.550314	5.07208	41	0	8.96369	11.6222	2.21289	0.457767	0.582641	0.14068	8.82994e-166	3.23623	Female	23.4774	2.85176	2.67624	4.7824	0.361111	0.363636	0.333333	1	-0.463629		-0.223842	7.08708	8.03085	2.01835	0.375191	0.418408	0.143089	7.39267e-29	2.34248	Female	8.79548	1.23878	1.48724	0.91274	0.200508	0.236282	0.153564	0.00192369	0.789513		-16.5909	5.18592
3R	RpS25	FBgn0086472	RP	RpS	0.739781	7.04882	43	0	11.062	14.2743	2.90513	0.518052	0.649123	0.185229	3.54042e-197	3.17506	Female	21.2881	5.16408	5.40874	2.4728	0.5	0.515152	0.333333	1	0.983345		-0.263482	10.8254	12.3243	2.77533	0.503318	0.561308	0.19187	3.17852e-58	2.72922	Female	15.9237	2.08217	2.53515	1.48775	0.323165	0.386898	0.23953	1.81646e-11	0.962229		-18.5309	8.19412
3R	RpS27	FBgn0039300	RP	RpS	0.759486	7.08974	41	0	10.6087	13.6273	2.94379	0.496191	0.622114	0.176436	2.74549e-177	3.09934	Female	18.0291	4.06519	3.99999	4.7824	0.444444	0.454545	0.333333	1	0.0473363		-0.64519	10.4815	11.8592	3.08233	0.480602	0.534968	0.188618	1.63478e-48	2.56667	Female	13.5452	2.03419	2.39346	1.56272	0.31681	0.370661	0.246143	6.65074e-08	0.799518		-18.615	7.52181
3R	RpS28a	FBgn0039739	RP	RpS	0.000500782	0.00430447	0	0	0.00598722	0	0.0211904	0.000331236	0	0.00117233	1	-21.7133		-0.00832488	0	0	0	0	0	0	1	0		-0.00406279	0.00383232	0	0.0244147	0.000255232	0	0.00162602	1	-22.1079		-0.015061	0	0	0	0	0	0	1	0		-0.0387291	0.00968077
3R	RpS29	FBgn0261599	RP	RpS	0.631437	5.99151	37	0	9.17105	11.6015	2.99946	0.482445	0.594875	0.196952	6.43727e-142	2.69805	Female	19.8089	4.21186	4.36996	2.4728	0.25	0.242424	0.333333	1	-0.199472		-1.3941	8.70925	9.80141	2.84365	0.432619	0.478353	0.186992	2.69305e-34	2.22839	Female	11.0583	1.86529	2.06453	1.60384	0.287575	0.326428	0.236591	0.00189084	0.547362		-15.9442	6.89301
3R	RpS3	FBgn0002622	RP	RpS	0.589451	5.42159	49	0	7.31573	9.44166	1.91744	0.411229	0.523084	0.127198	1.90528e-131	3.04509	Female	11.2377	4.52801	4.93965	0	0.444444	0.484848	0	1	30.9114		0.38337	7.59493	8.68102	1.76182	0.396631	0.447775	0.121951	1.56159e-39	2.80031	Female	8.68385	1.88423	2.39682	1.21156	0.309501	0.392497	0.200588	4.70299e-19	1.28291	Female	-12.0401	5.71358
3R	RpS30	FBgn0038834	RP	RpS	0.439887	4.17189	34	0	6.55803	8.4388	1.78223	0.379762	0.48084	0.123095	2.74221e-106	2.86601	Female	15.2519	2.27221	2.47877	0	0.25	0.272727	0	1	29.56		-0.743523	6.33099	7.14441	1.96231	0.344819	0.383288	0.138211	8.26816e-23	2.18341	Female	9.04315	1.38354	1.61141	1.08451	0.226883	0.263158	0.17928	0.00181954	0.695262		-10.7204	4.9355
3R	RpS5b	FBgn0038277	RP	RpS	0.170119	1.63996	30	0	2.27774	3.15261	0.0562241	0.161643	0.223915	0.003517	1.36976e-38	6.36789	Female	6.36779	0.927759	1.0121	0	0.0555556	0.0606061	0	1	27.4036		-0.624478	2.94998	3.48756	0.0627841	0.179428	0.211626	0.00650407	5.09579e-14	5.71089	Female	7.47854	0.259545	0.457328	0	0.0479822	0.0845465	0	0.00227203	27.2528		-7.16106	1.9694
3R	RpS7	FBgn0039757	RP	RpS	0.834716	7.67787	52	0	10.8742	14.0964	2.69216	0.513249	0.646584	0.174678	3.67713e-202	3.26375	Female	16.8518	6.38372	5.98654	10.7527	0.666667	0.69697	0.333333	1	0.66961		0.983376	10.9337	12.3495	3.32937	0.504849	0.557978	0.219512	2.57044e-50	2.43708	Female	13.758	2.51637	3.22565	1.58561	0.375278	0.468085	0.25349	2.55031e-24	1.28287	Female	-17.4312	8.2014
3R	RpS8	FBgn0039713	RP	RpS	0.941119	8.72034	54	0	12.2818	15.8737	3.16097	0.541736	0.675439	0.202227	7.41617e-215	3.20931	Female	17.0632	5.00103	5.45567	0	0.666667	0.727273	0	1	31.6959		-0.1189	12.629	14.4314	2.94849	0.553088	0.615501	0.217886	8.39282e-74	2.85859	Female	15.8916	3.00682	3.77642	1.99688	0.437242	0.533595	0.310801	4.15191e-29	1.23395	Female	-18.2581	9.49609
3R	eEF1alpha2	FBgn0000557	translation	eEFs	0.0636978	0.480347	0	0	0.784445	0.791487	0.766564	0.0609473	0.0644044	0.0521688	1	0.232022		1.11982	0	0	0	0	0	0	1	0		-0.566125	0.404942	0.349048	0.705136	0.0290965	0.0251287	0.0504065	1	-1.03676		-2.72192	1.26101	1.2197	1.31522	0.213537	0.208287	0.220426	1	-0.113435		15.3913	0.593635
3R	eEF1gamma	FBgn0029176	translation	eEFs	0.236121	2.17449	30	0	2.57528	3.35981	0.583168	0.192448	0.251847	0.0416178	8.75636e-35	2.9759	Female	2.70523	0.929042	0.578737	4.7824	0.166667	0.151515	0.333333	1	-2.51305		-0.293572	3.00908	3.44526	0.666459	0.194997	0.221617	0.0520325	9.89693e-10	2.52836	Female	3.09773	0.507602	0.735683	0.208299	0.0943756	0.137178	0.0382072	0.000122331	1.96046	Female	-9.26208	2.23852
3R	eIF1A	FBgn0026250	translation	eIFs	0.148533	1.30379	1	0	1.38509	1.51912	1.04476	0.110136	0.12373	0.0756155	0.108428	0.726016		-1.59409	0.743456	0.811042	0	0.194444	0.212121	0	1	28.5256		0.554197	1.59442	1.69102	1.07561	0.109239	0.114441	0.0813008	1	0.609883		-1.13731	0.727908	0.71122	0.749806	0.135049	0.136058	0.133725	1	-0.0345905		0.195585	1.22451
3R	eIF2Balpha	FBgn0039726	translation	eIFs	0.016648	0.138938	0	0	0.158971	0.199252	0.0566852	0.013415	0.0168513	0.00468933	1	1.84112		-0.325583	1.00644	1.09794	0	0.0277778	0.030303	0	1	26.7876		0.128863	0.111358	0.12608	0.0322893	0.00816743	0.00908265	0.00325203	1	1.62777		-0.843509	0.0747545	0.0738259	0.0759732	0.013346	0.0134378	0.0132256	1	0.0505234		-0.250979	0.071962
3R	eIF2D	FBgn0041588	translation	eIFs	0.0117501	0.105697	0	0	0.127021	0.149078	0.0710134	0.0114276	0.0138504	0.0052755	1	1.25427		0.0625277	0	0	0	0	0	0	1	0		-0.114393	0.140389	0.154009	0.0672392	0.0104645	0.0112019	0.00650407	1	0.908361		-0.0557283	0.0794315	0.0834869	0.0741098	0.0142993	0.0156775	0.0124908	1	0.283791		0.32041	0.101722
3R	eIF2gamma	FBgn0263740	translation	eIFs	0.0247822	0.215506	0	0	0.23199	0.289183	0.0867614	0.020371	0.0258541	0.00644783	1	1.91783		-0.381114	0.474909	0.0833187	4.7824	0.0555556	0.030303	0.333333	1	-5.18365		0.334948	0.248369	0.27603	0.0998072	0.0191424	0.0211929	0.00813008	1	1.44857		-0.43332	0.0918788	0.0939361	0.0891792	0.0168414	0.0179171	0.0154298	1	0.152304		-0.64666	0.127046
3R	eIF3a	FBgn0037249	translation	eIFs	0.0732112	0.632214	1	0	0.586777	0.697516	0.305583	0.0491885	0.0595568	0.0228605	0.454885	1.36736		-2.04804	1.52065	1.65889	0	0.138889	0.151515	0	1	28.4681		0.753697	0.79019	0.859554	0.417652	0.0561511	0.0602483	0.0341463	1	0.961659		-0.768424	0.229485	0.291305	0.148361	0.042898	0.0537514	0.0286554	1	0.9404		-2.26641	0.595524
3R	eIF3d1	FBgn0040227	translation	eIFs	0.0685095	0.556178	1	0	0.57251	0.709444	0.2248	0.048526	0.0600185	0.0193435	0.258821	1.69749		-1.67779	1.53264	1.44717	2.4728	0.277778	0.272727	0.333333	1	-0.724973		2.19061	0.58297	0.649473	0.225804	0.0431343	0.0475325	0.0195122	1	1.42629		-1.89625	0.191869	0.258649	0.104237	0.0400381	0.0531915	0.0227774	1	1.28148		-2.22647	0.433533
3R	eIF3d2	FBgn0037994	translation	eIFs	0.00141685	0.0148925	0	0	0.00755538	0	0.0267406	0.000662471	0	0.00234467	1	-22.4363		-0.0918322	0	0	0	0	0	0	1	0		-0.0137119	0.00900172	0	0.0573475	0.000510465	0	0.00325203	1	-23.1749		-0.0898014	0.00308576	0	0.00713511	0.000635526	0	0.00146951	1	-21.2771		-0.067796	0.00347128
3R	eIF3f1	FBgn0037270	translation	eIFs	0.0703535	0.64647	1	0	0.69872	0.864174	0.278587	0.0586287	0.0727147	0.0228605	0.0617762	1.7305		-0.375177	0.0763755	0.0833187	0	0.0277778	0.030303	0	1	25.2843		-0.369792	0.924931	1.03397	0.339294	0.0645738	0.071753	0.0260163	1	1.58877		0.470103	0.270583	0.230496	0.323189	0.0492533	0.0425532	0.0580456	1	-0.501792		-1.40714	0.641616
3R	eIF3g2	FBgn0038796	translation	eIFs	0.00067178	0.00579663	0	0	0.00239678	0	0.00848287	0.000165618	0	0.000586166	1	-20.6158		-0.0622352	0	0	0	0	0	0	1	0		-0.00634811	0	0	0	0	0	0	1	0		-0.0678545	0.00841661	0.00168495	0.0172504	0.00190658	0.00055991	0.00367377	1	-2.99733		0.128341	0
3R	eIF4E6	FBgn0039622	translation	eIFs	0.000879421	0.00653995	0	0	0.00438237	0.00325127	0.00725454	0.000331236	0.00023084	0.000586166	1	-1.2797		-0.066388	0	0	0	0	0	0	1	0		-0.00837951	0.010534	0.00978489	0.014557	0.000765697	0.00060551	0.00162602	1	-1.1199		-0.00445228	0.00551941	0.00127397	0.0110906	0.000953289	0.00055991	0.00146951	1	-2.22892		0.0145611	0.00582656
3R	eIF4EHP	FBgn0053100	translation	eIFs	0.698399	5.03366	0	3	2.33467	2.18854	2.70571	0.173567	0.171976	0.177608	1	-0.177856		-25.2366	7.90311	8.17198	4.9456	0.694444	0.727273	0.333333	1	1.65749		3.16826	1.99375	1.95663	2.19312	0.127106	0.120799	0.160976	1	-0.401285		-24.4559	8.26001	8.4159	8.05542	0.728948	0.730683	0.726672	1	0.0552039		32.291	2.59157
3R	eIF4G2	FBgn0260634	translation	eIFs	0.212437	1.50984	0	1	0.890566	0.908589	0.844797	0.0692282	0.0727147	0.0603751	1	0.226375		-11.6603	2.60283	2.83945	0	0.305556	0.333333	0	1	29.9129		1.50866	0.87359	0.812493	1.20172	0.0610005	0.0566152	0.0845528	1	-0.620657		-10.099	1.4194	1.36881	1.4858	0.242453	0.240202	0.245408	1	-0.0863698		7.19907	0.862767
3R	eIF4H2	FBgn0039797	translation	eIFs	0.00134356	0.0141819	0	0	0.011447	0	0.0405139	0.000993707	0	0.003517	1	-23.0871		-0.0352594	0	0	0	0	0	0	1	0		-0.0129502	0.00213049	0	0.0135728	0.000255232	0	0.00162602	1	-21.7959		-0.110079	0.00425386	0	0.00983608	0.000953289	0	0.00220426	1	-21.8032		-0.0290799	0
3R	mIF2	FBgn0039588	translation	mito	0.00660791	0.0487393	0	0	0.0379535	0.037741	0.0384933	0.00298112	0.00300092	0.00293083	1	-0.00365743		-0.463005	0	0	0	0	0	0	1	0		-0.0655125	0.0454692	0.0465163	0.0398453	0.00357325	0.00363306	0.00325203	1	0.154172		-0.301845	0.0492802	0.0421124	0.0586862	0.0101684	0.00839866	0.0124908	1	-0.5304		0.381474	0.0386085
3R	mRRF2	FBgn0051159	translation	mito	0.0062537	0.0480333	0	0	0.106838	0.102266	0.118448	0.00910898	0.00946445	0.00820633	1	0.125631		0.444899	0	0	0	0	0	0	1	0		-0.0618306	0.0310421	0.0307281	0.0327282	0.00255232	0.00242204	0.00325203	1	-0.32128		-0.376494	0.0481028	0.0499233	0.0457138	0.00985065	0.0106383	0.00881705	1	0.276445		0.385028	0.0294166
4	RpS3A	FBgn0017545	RP	RpS	0.738	6.75221	46	0	8.55947	10.8239	2.80941	0.459589	0.565789	0.189918	1.15312e-126	2.61146	Female	9.85263	6.86008	7.25892	2.4728	0.722222	0.757576	0.333333	1	1.99357		1.55737	9.65377	10.9488	2.69827	0.472945	0.525583	0.190244	6.6111e-48	2.52369	Female	11.7688	2.23416	2.79761	1.49475	0.353352	0.431131	0.251286	1.4073e-17	1.11886	Female	-17.098	7.32377
4	eIF4G1	FBgn0023213	translation	eIFs	0.510265	4.08384	0	0	5.38926	5.36112	5.4607	0.346804	0.356879	0.321219	1	0.13173		5.64591	4.64042	4.62752	4.7824	0.583333	0.606061	0.333333	1	0.777322		1.84347	5.34468	5.33811	5.37995	0.308321	0.306085	0.320325	1	-0.064333		1.33456	3.59664	3.4683	3.76507	0.50715	0.506159	0.50845	1	-0.0773214		8.73501	4.32886
X	DENR	FBgn0030802	special	special	0.0167579	0.146149	0	0	0.16007	0.191314	0.0807339	0.0139119	0.0170822	0.00586166	1	1.42739		-0.281433	0	0	0	0	0	0	1	0		-0.166194	0.19747	0.213175	0.113121	0.0153139	0.016046	0.0113821	1	0.65196		-0.0632374	0.0862657	0.0847773	0.0882188	0.0171592	0.0156775	0.0191036	1	-0.179398		0.104426	0.140801
X	MCTS1	FBgn0029833	special	special	0.0186632	0.161101	0	0	0.182617	0.228917	0.0650479	0.0155681	0.0200831	0.00410317	1	2.13151		-0.205804	0	0	0	0	0	0	1	0		-0.177747	0.124595	0.128596	0.103106	0.00995406	0.0102937	0.00813008	1	0.312503		-0.786826	0.0998021	0.10082	0.098467	0.0177947	0.0195969	0.0154298	1	0.268919		0.0574934	0.108993
X	Myc	FBgn0262656	special	special	0.523548	3.91606	23	1	2.54483	2.906	1.62773	0.18897	0.219298	0.111958	2.54483e-08	1.11542	Female	-10.9256	28.0052	30.5511	0	0.888889	0.969697	0	1	34.4759		7.92882	2.78394	3.08393	1.17276	0.166156	0.181956	0.0813008	0.00216733	1.46417		-10.1999	1.80067	2.38158	1.03835	0.277089	0.360582	0.167524	1.13789e-19	1.47139	Female	-3.43633	3.27573
X	NELF-B	FBgn0027553	special	special	0.0048002	0.0404778	0	0	0.0346173	0.0450261	0.00818668	0.00298112	0.00392428	0.000586166	1	2.61958		-0.200872	0	0	0	0	0	0	1	0		-0.0459603	0.0530808	0.0548946	0.043339	0.00382848	0.00393582	0.00325203	1	0.261044		-0.0650409	0.0286921	0.0284553	0.0290028	0.00476644	0.00503919	0.00440852	1	0.0364995		0.0336149	0.0257312
X	RpL17	FBgn0029897	RP	RpL	0.819973	7.59575	52	0	10.3142	13.3311	2.65336	0.503809	0.636196	0.167644	3.94002e-192	3.23905	Female	15.0275	5.96365	6.5058	0	0.583333	0.636364	0	1	31.5409		0.368448	11.1862	12.6676	3.22987	0.507402	0.563427	0.206504	1.75381e-53	2.57303	Female	14.4094	2.36767	3.07199	1.4434	0.362568	0.455207	0.240999	1.05637e-25	1.34953	Female	-18.3838	7.78879
X	RpL22	FBgn0015288	RP	RpL	0.547437	4.81568	44	0	5.36954	6.55611	2.35652	0.344319	0.416898	0.160023	9.92285e-53	1.96072	Female	2.5232	7.85089	8.56461	0	0.722222	0.787879	0	1	32.3755		3.43443	5.4051	6.18291	1.22766	0.321593	0.362701	0.100813	1.02636e-25	2.60485	Female	0.738315	1.28595	1.70033	0.742173	0.225294	0.300112	0.127112	3.83796e-14	1.44567	Female	-16.791	4.31489
X	RpL35	FBgn0029785	RP	RpL	0.523036	4.83527	36	0	7.04366	8.96712	2.15944	0.402617	0.503463	0.146542	1.96797e-107	2.69364	Female	13.7798	2.38189	2.59842	0	0.277778	0.30303	0	1	29.647		-1.06325	6.66544	7.42791	2.57036	0.356559	0.390554	0.173984	1.39801e-18	1.8147	Female	6.72269	1.38224	1.57574	1.12833	0.231014	0.269317	0.180749	0.000979813	0.681873		-14.7909	5.11615
X	RpL36	FBgn0002579	RP	RpL	0.624144	5.7481	42	0	8.30243	10.5679	2.54968	0.444187	0.551708	0.171161	7.96758e-127	2.72233	Female	14.1971	5.28862	5.33463	4.7824	0.638889	0.666667	0.333333	1	1.02525		1.53372	8.37585	9.40508	2.84812	0.420878	0.464426	0.186992	9.4839e-31	2.1412	Female	9.95886	2.02186	2.3721	1.56225	0.325389	0.385778	0.246143	2.66669e-09	0.841026		-13.4745	6.11076
X	RpL37a	FBgn0030616	RP	RpL	0.63105	5.73215	39	0	8.68967	11.0512	2.69307	0.452468	0.564404	0.16823	2.63257e-134	2.80361	Female	17.6208	2.87881	2.91572	2.4728	0.388889	0.393939	0.333333	1	0.178182		-0.55875	8.12202	9.15775	2.55936	0.409393	0.454738	0.165854	1.40389e-32	2.30435	Female	9.86073	1.94814	2.17046	1.6564	0.303781	0.339306	0.257164	0.00208259	0.536362		-12.7206	6.00887
X	RpL7A	FBgn0014026	RP	RpL	0.819535	7.54676	56	0	9.8212	12.721	2.45785	0.492216	0.622807	0.16061	4.72176e-186	3.2372	Female	11.8361	6.30958	6.88318	0	0.583333	0.636364	0	1	31.5971		0.406403	10.3634	11.807	2.61055	0.491067	0.550106	0.173984	1.72328e-56	2.80183	Female	11.3886	2.69708	3.46807	1.68533	0.393708	0.495521	0.260103	9.09911e-30	1.36872	Female	-16.7413	7.99424
X	RpS10b	FBgn0285947	RP	RpS	0.657831	6.06638	45	0	8.52865	11.0686	2.07906	0.445015	0.56602	0.137749	6.36183e-157	3.19153	Female	14.0706	3.06715	3.12118	2.4728	0.361111	0.363636	0.333333	1	0.201587		-0.841633	8.5619	9.71224	2.3837	0.42879	0.475931	0.17561	2.96478e-38	2.39952	Female	10.4979	1.79069	2.20058	1.25279	0.2898	0.348264	0.213079	5.81987e-10	0.980863		-16.0809	6.44161
X	RpS14a	FBgn0004403	RP	RpS	0.463613	4.34226	42	0	6.26163	7.97752	1.90453	0.365684	0.460526	0.124853	3.31189e-92	2.69522	Female	11.4852	1.19325	1.30172	0	0.166667	0.181818	0	1	28.6881		-1.72089	6.28643	7.13451	1.73159	0.348647	0.390251	0.125203	1.64538e-26	2.3944	Female	8.31093	1.43213	1.79298	0.958589	0.242453	0.297312	0.170463	2.64413e-08	1.03566	Female	-10.971	4.69739
X	RpS14b	FBgn0004404	RP	RpS	0.0903942	0.853411	6	0	1.29681	1.62379	0.46651	0.103677	0.13181	0.0322392	1.3192e-07	2.11539	Female	3.7309	0.418971	0.457059	0	0.0277778	0.030303	0	1	26.388		-0.512959	1.24669	1.41724	0.330688	0.0877999	0.0996064	0.0243902	0.113052	2.19286		1.3192	0.233547	0.296875	0.150444	0.0460756	0.055991	0.0330639	1	0.895656		-3.39931	1.03883
X	RpS15Aa	FBgn0010198	RP	RpS	0.532502	4.83292	41	0	6.39425	8.17996	1.85986	0.380755	0.481071	0.126026	5.40715e-103	2.78974	Female	9.87912	4.81231	5.24979	0	0.444444	0.484848	0	1	30.8407		0.656035	6.57421	7.4522	1.8587	0.353497	0.395701	0.126829	1.27446e-26	2.39084	Female	6.28917	1.70131	1.99907	1.31056	0.273912	0.325868	0.205731	6.3205e-07	0.826347		-11.1815	4.80391
X	RpS19a	FBgn0010412	RP	RpS	0.515634	4.79615	43	0	6.39485	8.14605	1.94808	0.38059	0.479224	0.130129	2.13969e-100	2.72754	Female	10.2002	3.00024	3.04819	2.4728	0.388889	0.393939	0.333333	1	0.273918		-0.0395452	6.90775	7.82409	1.98638	0.375957	0.419921	0.139837	7.3321e-30	2.38065	Female	8.92355	1.46756	1.83613	0.983897	0.243724	0.302352	0.166789	3.66759e-09	1.08224	Female	-13.7242	5.43821
X	RpS28b	FBgn0030136	RP	RpS	0.491955	4.63504	39	0	6.92116	8.75387	2.26739	0.400961	0.497461	0.15592	2.30372e-99	2.5506	Female	15.1977	1.29442	1.4121	0	0.194444	0.212121	0	1	28.8903		-1.66358	6.74478	7.56384	2.34583	0.359622	0.399334	0.146341	1.698e-24	2.16337	Female	8.22318	1.29443	1.48743	1.04117	0.215126	0.246361	0.174137	0.0165473	0.608451		-14.6463	5.04025
X	RpS5a	FBgn0002590	RP	RpS	0.347255	3.13429	31	0	4.01941	4.95173	1.652	0.272772	0.335411	0.113716	4.63691e-38	2.00611	Female	4.94914	3.44441	3.75754	0	0.444444	0.484848	0	1	30.6185		1.49455	4.48363	5.02299	1.58685	0.269015	0.297003	0.118699	7.22079e-12	1.8449	Female	4.70232	1.13418	1.4445	0.726968	0.197966	0.25252	0.126378	9.15131e-08	1.18541	Female	-8.12199	3.11648
X	RpS6	FBgn0261592	RP	RpS	0.479434	4.44273	47	0	5.967	7.70403	1.55622	0.363034	0.462373	0.110785	8.09092e-102	2.91531	Female	9.32121	2.39951	2.61765	0	0.361111	0.393939	0	1	30.1032		-0.23348	6.56738	7.39985	2.0964	0.361664	0.40327	0.138211	3.21477e-25	2.25049	Female	8.7528	1.81241	2.24248	1.24803	0.287575	0.358343	0.19471	3.12485e-13	1.1227	Female	-8.55148	4.73966
X	eIF2Bbeta	FBgn0024996	translation	eIFs	0.0116036	0.0981344	0	0	0.0876082	0.0977333	0.0618977	0.00712156	0.00831025	0.00410317	1	0.887461		-0.543987	0.218551	0.238419	0	0.0277778	0.030303	0	1	26.0269		0.173903	0.133106	0.146196	0.0628005	0.00918836	0.00999092	0.00487805	1	1.09042		-0.200094	0.0449447	0.0558297	0.0306607	0.00889736	0.0117581	0.00514328	1	1.02928		-0.215844	0.0936514
X	eIF2Bepsilon	FBgn0023512	translation	eIFs	0.012996	0.1057	0	0	0.122922	0.141922	0.0746767	0.0110964	0.0129271	0.00644783	1	0.947543		-0.193498	0	0	0	0	0	0	1	0		-0.130136	0.083934	0.0872998	0.0658575	0.00689127	0.00726612	0.00487805	1	0.513102		-0.62122	0.0816295	0.0965867	0.0620017	0.0158881	0.019037	0.0117561	1	0.703011		0.327326	0.11874
X	eIF2alpha	FBgn0261609	translation	eIFs	0.0433725	0.3892	0	0	0.448525	0.548754	0.194017	0.0389202	0.049169	0.0128957	0.479435	1.82472		0.0384204	0	0	0	0	0	0	1	0		-0.404629	0.489855	0.541665	0.211596	0.0339459	0.0372389	0.0162602	1	1.28325		-0.494612	0.109934	0.12215	0.0939028	0.0206546	0.0235162	0.0168993	1	0.465412		-1.84691	0.392264
X	eIF3g1	FBgn0029629	translation	eIFs	0.0539751	0.497214	0	0	0.577314	0.754529	0.127315	0.0480291	0.0630194	0.00996483	0.0337015	2.69278		-0.0506449	0.20588	0.224597	0	0.0555556	0.0606061	0	1	26.5518		0.0505521	0.588615	0.693554	0.0250184	0.0423686	0.0496518	0.00325203	1	4.33239		-0.631598	0.161225	0.194479	0.117588	0.0301875	0.037514	0.0205731	1	0.840708		-1.92232	0.519662
X	eIF4E7	FBgn0040368	translation	eIFs	0.00124585	0.0112353	0	0	0.00509763	0	0.0180419	0.000331236	0	0.00117233	1	-21.639		-0.105667	0	0	0	0	0	0	1	0		-0.0112996	0.0119564	0	0.0761712	0.000510465	0	0.00325203	1	-23.2718		-0.0640195	0.00603717	0	0.0139596	0.000953289	0	0.00220426	1	-21.9675		-0.0133043	0
X	eIF4H1	FBgn0262734	translation	eIFs	0.19388	1.52556	0	0	0.992446	1.10629	0.703361	0.0740311	0.0851801	0.045721	0.346552	0.877409		-10.4648	1.36552	1.48966	0	0.166667	0.181818	0	1	28.8193		0.1206	1.41612	1.47207	1.1156	0.0944359	0.0971844	0.0796748	1	0.346374		-5.71227	1.99871	1.94187	2.07331	0.315539	0.319149	0.310801	1	-0.0196695		14.5621	1.28391
X	eIF5	FBgn0030719	translation	eIFs	0.0654443	0.503584	0	0	0.391807	0.384789	0.409628	0.0341173	0.034626	0.0328253	1	0.0048693		-3.43254	1.09861	1.19848	0	0.166667	0.181818	0	1	28.665		1.10227	0.38939	0.37238	0.480748	0.0280755	0.0269452	0.0341463	1	-0.3647		-3.37839	0.578225	0.538038	0.630961	0.102637	0.0991041	0.107274	1	-0.172447		4.12249	0.35233
X	sta	FBgn0003517	RP	RpS	0.741323	6.83473	56	0	9.3675	12.1106	2.4021	0.483438	0.610803	0.160023	2.23603e-178	3.18113	Female	14.117	4.75471	5.18696	0	0.611111	0.666667	0	1	31.5182		0.445715	9.96632	11.4136	2.19352	0.481368	0.541932	0.156098	2.70682e-60	2.98931	Female	12.8245	2.57239	3.33873	1.56674	0.384493	0.489922	0.246143	2.50543e-32	1.44597	Female	-14.4555	7.49154
[truncated: 759 more columns]

## Sheet: Antenna
	AllCells	comment						cluster	Johnston organ neuron										adult antenna glial cell										adult olfactory receptor neuron Gr21a/63a										adult olfactory receptor neuron Ir56a+, Orco-										adult olfactory receptor neuron Ir75d
n_gene	13203							markers	Rdl,cpx,Naprt,CG10185,CG17684,CG9650,CG9492,Sh,qvr,Snap25										Fas2,Rbfox1,lncRNA:CR34335,LRP1,N,how,Ncc69,CG3168,CLIP-190,beat-IIIc										CG33143,sNPF,SK,bru3,shakB,Stacl,Ggamma30A,sm,CG31760,CG40486										CG42238,trv,Pde1c,bru3,5-HT1A,acj6,CG34384,CG15628,CG34354,Ca-alpha1T										CG43373,Stacl,B4,SK,Sytbeta,Wnt4,CG11319,fne,Rbp6,CG32204
n_cluster	{"annotation": 25, "L0.8": 36, "L0.6": 33, "L1.2": 42, "L1.4": 44, "L1.6": 46, "L0.4": 30, "L2.0": 53, "L1.0": 37, "L1.8": 50, "L4.0": 66, "L6.0": 86, "L8.0": 100, "L10.0": 117}							annotations	{"Johnston organ neuron": {"f": {"FCA44": 1121, "FCA56": 461}, "m": {"FCA43": 726, "FCA55": 936}}}										{"adult antenna glial cell": {"f": {"FCA44": 601, "FCA56": 364}, "m": {"FCA43": 440, "FCA55": 558}}}										{"adult olfactory receptor neuron Gr21a/63a": {"f": {"FCA44": 113, "FCA56": 67}, "m": {"FCA43": 90, "FCA55": 100}}}										{"adult olfactory receptor neuron Ir56a+, Orco-": {"f": {"FCA44": 47, "FCA56": 29}, "m": {"FCA43": 38, "FCA55": 70}}}										{"adult olfactory receptor neuron Ir75d": {"f": {"FCA44": 119, "FCA56": 112}, "m": {"FCA43": 97, "FCA55": 195}}}
tissue_count	30032							major_annotation	Johnston organ neuron										adult antenna glial cell										adult olfactory receptor neuron Gr21a/63a										adult olfactory receptor neuron Ir56a+, Orco-										adult olfactory receptor neuron Ir75d
tissue_count_female	14446							cluster_count_female	1582										965										180										76										231
tissue_count_male	15586							cluster_count_male	1662										998										190										108										292
tissue_rep_counts_female	{"FCA44": 8950, "FCA56": 5496}	replicates						cluster_type	has_both_sex										has_both_sex										has_both_sex										has_both_sex										has_both_sex
tissue_rep_counts_male	{"FCA43": 6343, "FCA55": 9243}	replicates						cluster_rep_counts_female	{"FCA44": 1121, "FCA56": 461}										{"FCA44": 601, "FCA56": 364}										{"FCA44": 113, "FCA56": 67}										{"FCA44": 47, "FCA56": 29}										{"FCA44": 119, "FCA56": 112}
								cluster_rep_counts_male	{"FCA43": 726, "FCA55": 936}										{"FCA43": 440, "FCA55": 558}										{"FCA43": 90, "FCA55": 100}										{"FCA43": 38, "FCA55": 70}										{"FCA43": 97, "FCA55": 195}
								count_bias_padj	1										1										1										1										1
								log2_count_bias	-0.044774										0.0399522										-0.0110892										-0.365573										-0.111864
								count_bias_type	Unbiased										Unbiased										Unbiased										Unbiased										Unbiased
								female_gene	8										8										11										2										4
								male_gene	7										5										7										2										4
								stats	avg_all	avg_female	avg_male	frac_all	frac_female	frac_male	padj	log2fc	bias	marker_score	avg_all	avg_female	avg_male	frac_all	frac_female	frac_male	padj	log2fc	bias	marker_score	avg_all	avg_female	avg_male	frac_all	frac_female	frac_male	padj	log2fc	bias	marker_score	avg_all	avg_female	avg_male	frac_all	frac_female	frac_male	padj	log2fc	bias	marker_score	avg_all
chr	symbol	FBgn	GeneGroup	GeneSubgroup	umi_tissue	norm_tissue	female_cls	male_cls
2L	Rack1	FBgn0020618	RP	RpL	0.362011	2.43004	0	0	2.25866	1.9198	2.5812	0.410604	0.375474	0.444043	0.000190591	-0.487358		10.3856	3.24946	3.35731	3.14518	0.275599	0.281865	0.269539	1	0.0857771		2.19136	1.18637	1.2218	1.1528	0.245946	0.261111	0.231579	1	0.189019		-1.77172	1.6705	1.89344	1.51361	0.173913	0.197368	0.157407	1	0.368287		-1.96925	1.71539
2L	RpL13	FBgn0011272	RP	RpL	0.391712	2.70032	0	0	1.93474	1.64941	2.20635	0.363132	0.336283	0.388688	0.0188033	-0.415725		3.61415	3.71793	3.92892	3.51393	0.311258	0.327461	0.295591	1	0.221786		4.04007	1.39041	1.4893	1.29672	0.243243	0.25	0.236842	1	0.109121		-2.24918	2.35815	1.98061	2.62383	0.201087	0.157895	0.231481	1	-0.749735		-1.63714	2.02799
2L	RpL21	FBgn0032987	RP	RpL	0.599178	4.10187	0	0	3.53871	2.96157	4.08808	0.534834	0.505057	0.563177	2.94786e-07	-0.497096		6.03995	5.56273	5.47543	5.64713	0.410596	0.411399	0.40982	1	-0.0340795		4.32416	2.24741	2.0756	2.41018	0.391892	0.411111	0.373684	1	0.00520281		-2.68122	3.21448	2.94128	3.40673	0.271739	0.302632	0.25	1	0.184123		-2.52471	3.7965
2L	RpL24	FBgn0032518	RP	RpL	0.535162	3.72966	0	0	2.8287	2.41416	3.22329	0.471332	0.446271	0.495187	0.000451522	-0.41703		3.2968	4.63563	4.5918	4.67801	0.356597	0.354404	0.358717	1	-0.0686676		1.59789	1.92186	2.08138	1.77073	0.356757	0.411111	0.305263	1	0.4648		-2.42686	4.09679	4.56788	3.76528	0.353261	0.381579	0.333333	1	0.320815		0.34809	3.12411
2L	RpL27A	FBgn0285948	RP	RpL	0.780519	5.56337	0	0	3.69387	3.01098	4.34388	0.549322	0.500632	0.595668	1.06952e-11	-0.631415		-2.8983	6.85269	6.75849	6.94378	0.46001	0.45285	0.466934	1	-0.095235		3.42275	2.82762	2.81647	2.83818	0.421622	0.422222	0.421053	1	-0.0336562		-4.34704	4.08915	3.87645	4.23882	0.353261	0.342105	0.361111	1	-0.13382		-2.2624	3.83742
2L	RpL30	FBgn0086710	RP	RpL	0.129427	0.901025	0	0	0.580463	0.522976	0.635184	0.124846	0.109355	0.139591	1	-0.336135		0.902751	1.11526	0.999961	1.22674	0.113602	0.103627	0.123246	1	-0.288349		0.510672	0.356018	0.336044	0.37494	0.0702703	0.0722222	0.0684211	1	-0.0658662		-1.41793	0.922911	0.933367	0.915554	0.0597826	0.0394737	0.0740741	1	-0.616937		-1.08973	0.735528
2L	RpL36A	FBgn0031980	RP	RpL	0.415385	2.95009	0	0	1.80851	1.49799	2.10407	0.332922	0.29646	0.367629	0.00185197	-0.516312		-0.336127	3.73716	3.74245	3.73204	0.306164	0.304663	0.307615	1	-0.0171147		2.63389	1.25649	1.00993	1.49007	0.210811	0.183333	0.236842	1	-0.537474		-3.49838	2.60328	2.96998	2.34524	0.195652	0.210526	0.185185	1	0.340573		-1.74757	2.24345
2L	RpL37A	FBgn0261608	RP	RpL	0.475285	3.42104	0	0	2.16839	1.79316	2.52555	0.374538	0.330594	0.416366	4.29069e-05	-0.573136		-1.18153	4.66782	4.66885	4.66683	0.370352	0.362694	0.377756	1	-0.0995409		5.21574	1.72344	1.60797	1.83282	0.281081	0.261111	0.3	1	-0.330615		-2.92884	3.02109	2.94863	3.07208	0.255435	0.25	0.259259	1	-0.09024		-1.24383	2.55488
2L	RpL40	FBgn0003941	RP	RpL	0.377363	2.5732	0	0	2.02905	1.67317	2.3678	0.373921	0.340708	0.405535	0.000650365	-0.517859		4.82024	2.90163	2.7765	3.02262	0.259297	0.238342	0.279559	1	-0.281708		-0.569991	1.24405	1.02054	1.4558	0.251351	0.222222	0.278947	1	-0.525714		-2.18726	2.79309	2.63113	2.90706	0.244565	0.223684	0.259259	1	-0.283428		-0.396734	1.95985
2L	RpL5	FBgn0064225	RP	RpL	0.369304	2.4921	0	0	2.47079	1.98894	2.92944	0.429408	0.393805	0.463297	3.05863e-05	-0.540536		11.6425	3.752	3.71261	3.79009	0.310749	0.309845	0.311623	1	-0.0276981		4.88164	1.03505	0.835809	1.2238	0.218919	0.205556	0.231579	1	-0.433339		-2.84725	1.63794	1.71943	1.5806	0.152174	0.157895	0.148148	1	0.10699		-2.57768	2.16406
2L	RpL7	FBgn0005593	RP	RpL	0.446281	3.08384	0	0	2.59414	2.10365	3.06103	0.444513	0.402023	0.484958	1.58163e-07	-0.603868		7.67868	3.89672	3.91839	3.87577	0.305145	0.320207	0.290581	1	0.151522		1.28969	1.14554	1.00806	1.27579	0.235135	0.233333	0.236842	1	-0.194253		-3.92264	3.03351	2.52811	3.38917	0.271739	0.236842	0.296296	1	-0.528834		-0.44136	2.5355
2L	RpL9	FBgn0015756	RP	RpL	0.368473	2.54941	0	0	2.05748	1.67935	2.41741	0.367139	0.333755	0.398917	0.000722623	-0.529032		6.43901	3.39114	3.56344	3.22454	0.272542	0.274611	0.270541	1	0.0826074		2.08057	1.40982	1.63414	1.1973	0.243243	0.255556	0.231579	1	0.279331		-1.58388	1.75296	1.25247	2.10516	0.163043	0.144737	0.175926	1	-0.523965		-2.16386	1.67939
2L	RpLP1	FBgn0002593	RP	RpL	0.609037	4.27895	0	0	2.61451	2.37139	2.84592	0.439581	0.412769	0.465102	0.0142218	-0.354823		-2.29635	4.67647	4.6651	4.68745	0.357616	0.357513	0.357715	1	-0.000574316		-0.0267242	1.75497	1.61472	1.88783	0.3	0.272222	0.326316	1	-0.331841		-4.52404	3.47052	4.38271	2.8286	0.266304	0.315789	0.231481	1	0.686284		-2.23094	3.28841
2L	RpS13	FBgn0010265	RP	RpS	0.433898	3.04058	0	0	2.04932	1.83008	2.25801	0.376695	0.360303	0.392298	0.273144	-0.291187		2.05337	3.99375	4.15582	3.83704	0.317371	0.312953	0.321643	1	-0.00384215		2.97442	1.34006	1.23297	1.44151	0.248649	0.233333	0.263158	1	-0.256506		-2.98139	2.58396	2.60176	2.57143	0.211957	0.223684	0.203704	1	0.0706681		-1.70226	2.04842
2L	RpS2	FBgn0004867	RP	RpS	0.456039	3.13667	0	0	2.83118	2.30591	3.33117	0.461467	0.420354	0.500602	1.92048e-07	-0.589427		9.44271	4.04941	4.28246	3.82405	0.315334	0.32228	0.308617	1	0.112314		1.92759	1.50177	1.26758	1.72364	0.262162	0.25	0.273684	1	-0.344114		-2.92302	3.31063	2.75344	3.70272	0.309783	0.25	0.351852	1	-0.659903		0.378463	2.45342
2L	RpS21	FBgn0015521	RP	RpS	0.389647	2.7887	0	0	1.72144	1.55997	1.87515	0.316276	0.290771	0.340554	0.0988701	-0.352559		-0.127524	3.4882	3.59022	3.38956	0.281202	0.27772	0.284569	1	-0.00677657		1.65315	1.12705	1.12314	1.13075	0.210811	0.205556	0.215789	1	-0.0882443		-3.11749	2.7255	2.33783	2.99831	0.190217	0.144737	0.222222	1	-0.745225		-1.57754	1.85149
2L	RpS26	FBgn0261597	RP	RpS	0.569466	4.03579	0	0	2.63674	2.09155	3.15569	0.450062	0.400759	0.496992	8.74197e-09	-0.653069		-0.780673	5.2587	5.22174	5.29444	0.386653	0.388601	0.38477	1	0.00300139		3.42675	2.0417	1.68415	2.38044	0.345946	0.305556	0.384211	1	-0.5448		-3.11122	3.98451	3.37363	4.41439	0.315217	0.276316	0.342593	1	-0.490526		-0.811593	3.30389
2L	RpS27A	FBgn0003942	RP	RpS	0.426272	2.99123	0	0	2.22136	1.91285	2.51504	0.389026	0.357143	0.419374	0.00272961	-0.442449		4.47569	3.8282	4.07301	3.59149	0.304126	0.310881	0.297595	1	0.144214		2.28	1.41966	1.13943	1.68514	0.262162	0.233333	0.289474	1	-0.551451		-2.33081	2.40472	2.39481	2.4117	0.190217	0.197368	0.185185	1	0.00682847		-2.08569	1.69488
2L	RpS28-like	FBgn0085211	RP	RpS	0.0154502	0.0828544	0	0	0.0689916	0.0736381	0.0645688	0.0181874	0.0208597	0.0156438	1	0.2715		0.358405	0.0122479	0	0.0240908	0.00101885	0	0.00200401	1	-22.298		-1.08104	0.123701	0.186085	0.0646005	0.0351351	0.05	0.0210526	1	1.37036		0.679209	0.125356	0.113626	0.133611	0.0108696	0.0131579	0.00925926	1	0.237772		-0.0859605	0.22869
2L	eEF1delta	FBgn0032198	translation	eEFs	0.0364279	0.237046	0	0	0.18295	0.161746	0.203134	0.0425401	0.0417193	0.0433213	1	-0.182615		0.854095	0.210872	0.217989	0.20399	0.0259806	0.0259067	0.0260521	1	0.0661361		-0.607303	0.211326	0.151614	0.267896	0.0432432	0.0277778	0.0578947	1	-1.01814		0.30267	0.280285	0.308181	0.260655	0.0326087	0.0263158	0.037037	1	-0.191738		-0.0189825	0.200396
2L	eEF2	FBgn0000559	translation	eEFs	0.325887	2.17497	0	0	2.18837	2.00296	2.36485	0.42201	0.412769	0.430806	0.495393	-0.226645		14.1114	3.05413	3.11673	2.9936	0.261335	0.268394	0.254509	1	0.092642		2.7656	1.22043	1.31015	1.13543	0.216216	0.227778	0.205263	1	0.158797		-1.57667	1.76877	1.94589	1.64413	0.168478	0.157895	0.175926	1	-0.0521746		-1.56109	1.31618
2L	eIF3h	FBgn0022023	translation	eIFs	0.0438864	0.298493	0	0	0.23796	0.222593	0.252588	0.0570284	0.0524652	0.0613718	1	-0.234668		1.61362	0.351941	0.407517	0.298201	0.0417728	0.0507772	0.0330661	1	0.646385		0.12092	0.128597	0.0818555	0.172878	0.0324324	0.0222222	0.0421053	1	-1.05065		-0.291966	0.249822	0.16826	0.307217	0.0163043	0.0131579	0.0185185	1	-0.547058		-0.560697	0.2583
2L	eIF3i	FBgn0015834	translation	eIFs	0.0531097	0.348459	0	0	0.423313	0.322356	0.51941	0.0980271	0.0777497	0.117329	0.594143	-0.702634		4.90408	0.424054	0.44159	0.407098	0.0458482	0.0476684	0.0440882	1	0.158374		-0.212182	0.175594	0.0693327	0.276262	0.0378378	0.0166667	0.0578947	1	-1.93224		-0.40027	0.262494	0.392274	0.171166	0.0326087	0.0526316	0.0185185	1	1.42715		-0.375282	0.339009
2L	eIF4A	FBgn0001942	translation	eIFs	0.579192	3.83198	0	0	3.72527	3.45497	3.98255	0.572133	0.561315	0.582431	0.155537	-0.20159		11.47	4.51636	4.72668	4.31301	0.352012	0.360622	0.343687	1	0.133336		0.184067	2.48388	2.6467	2.32963	0.413514	0.455556	0.373684	1	0.318424		-1.12861	3.11186	2.77898	3.34611	0.271739	0.223684	0.305556	1	-0.563966		-1.99733	3.32961
2L	eRF3	FBgn0020443	translation	eRFs	0.0539754	0.320961	0	0	0.287476	0.265646	0.308254	0.0816893	0.079646	0.0836342	1	-0.159456		3.20722	0.289163	0.283846	0.294304	0.0351503	0.0352332	0.0350701	1	-0.00473147		-1.06898	0.312519	0.228535	0.392083	0.0621622	0.0444444	0.0789474	1	-0.904997		0.418603	0.367907	0.659412	0.162775	0.0326087	0.0526316	0.0185185	1	1.74865		-0.361784	0.24714
2L	mEFG1	FBgn0263133	translation	mito	0.010622	0.060611	0	0	0.0671957	0.0734977	0.061197	0.0191122	0.0233881	0.0150421	1	0.44213		0.923272	0.068309	0.0801662	0.0568439	0.00713194	0.00725389	0.00701403	1	0.29152		-0.240213	0.0466503	0.0549627	0.0387754	0.0135135	0.0166667	0.0105263	1	0.501556		0.109362	0.029001	0.0702129	0	0.00543478	0.0131579	0	1	24.5516		-0.111954	0.0786244
2L	mEFTs	FBgn0032646	translation	mito	0.0475491	0.276863	0	0	0.553536	0.437278	0.664198	0.123613	0.10493	0.141396	0.72976	-0.560728		8.19248	0.269624	0.402446	0.141193	0.0305655	0.042487	0.0190381	1	1.31206		-1.00297	0.283512	0.332834	0.236787	0.0702703	0.0833333	0.0578947	1	0.518843		0.859363	0.513602	0.37778	0.60918	0.048913	0.0263158	0.0648148	1	-1.09653		0.15357	0.404947
2L	mRF1	FBgn0032486	translation	mito	0.00452851	0.0273221	0	0	0.0472642	0.0384437	0.0556601	0.0114057	0.0107459	0.0120337	1	-0.514668		0.734242	0.0393911	0.0187896	0.0593113	0.00509424	0.00207254	0.00801603	1	-1.87845		0.0585352	0	0	0	0	0	0	1	0		-0.146229	0	0	0	0	0	0	1	0		-0.102798	0.0317119
2R	RpL11	FBgn0013325	RP	RpL	0.301384	1.99672	0	0	1.93112	1.7612	2.09287	0.37762	0.36536	0.38929	0.58338	-0.238045		11.0835	2.66811	2.8124	2.52858	0.24758	0.256995	0.238477	1	0.175149		2.27308	1.31031	1.5047	1.12615	0.254054	0.305556	0.205263	1	0.571403		-0.138675	0.748344	0.627629	0.833292	0.0978261	0.0921053	0.101852	1	-0.261586		-3.19637	1.34288
2R	RpL12	FBgn0034968	RP	RpL	0.429903	3.01535	0	0	2.14939	1.80856	2.47382	0.39365	0.360303	0.425391	0.000603278	-0.487546		3.11451	4.05625	4.3265	3.79494	0.330107	0.341969	0.318637	1	0.174109		3.52537	1.4744	1.41796	1.52786	0.237838	0.216667	0.257895	1	-0.282308		-3.34022	2.1878	2.1619	2.20602	0.190217	0.171053	0.203704	1	-0.331381		-2.50526	1.94769
2R	RpL18A	FBgn0010409	RP	RpL	0.488968	3.44376	0	0	2.28601	1.97415	2.58287	0.3918	0.3622	0.419976	0.0159041	-0.39998		0.206992	4.48317	4.43482	4.52992	0.346918	0.346114	0.347695	1	-0.037271		3.2284	1.71178	1.61657	1.80198	0.302703	0.3	0.305263	1	-0.148796		-2.52272	2.34424	2.91184	1.94481	0.206522	0.236842	0.185185	1	0.566387		-2.64665	2.38132
2R	RpL19	FBgn0285950	RP	RpL	0.421478	2.99263	0	0	2.02908	1.75233	2.29252	0.374846	0.357775	0.391095	0.0662678	-0.366622		2.16329	4.19352	4.44813	3.94733	0.334182	0.352332	0.316633	1	0.236903		4.51948	1.40227	1.59159	1.22291	0.291892	0.322222	0.263158	1	0.432212		-1.9309	2.12087	3.3853	1.23109	0.179348	0.263158	0.12037	1	1.52842		-2.5753	1.99319
2R	RpL22-like	FBgn0034837	RP	RpL	0.00029968	0.00184637	0	0	0	0	0	0	0	0	1	0		-0.0278241	0	0	0	0	0	0	1	0		-0.0211445	0	0	0	0	0	0	1	0		-0.00893001	0	0	0	0	0	0	1	0		-0.00627773	0
2R	RpL23	FBgn0010078	RP	RpL	0.618529	4.27706	0	0	3.26833	2.82361	3.69164	0.522811	0.492415	0.551745	4.00082e-05	-0.435664		3.76214	5.49396	5.29716	5.68425	0.409577	0.4	0.418838	1	-0.144623		3.85593	2.64677	2.39333	2.88687	0.391892	0.377778	0.405263	1	-0.280407		-2.06481	3.68513	4.82965	2.87973	0.282609	0.328947	0.25	1	0.604383		-2.15194	3.49164
2R	RpL29	FBgn0016726	RP	RpL	0.297222	2.03678	0	0	1.74699	1.39732	2.07984	0.323674	0.282554	0.362816	0.000162536	-0.6103		6.88672	2.47259	2.71358	2.23956	0.228732	0.241451	0.216433	1	0.235506		0.949096	1.18267	1.09316	1.26747	0.191892	0.166667	0.215789	1	-0.318872		-1.63083	1.87018	2.07716	1.72453	0.157609	0.171053	0.148148	1	0.245352		-1.3857	1.88848
2R	RpL31	FBgn0285949	RP	RpL	0.476416	3.34189	0	0	2.32828	1.88049	2.75451	0.395499	0.352086	0.436823	7.87769e-06	-0.589166		1.41027	4.29216	4.28586	4.29825	0.338258	0.339896	0.336673	1	0.0125826		2.7728	1.9909	2.1105	1.8776	0.327027	0.338889	0.315789	1	0.151761		-1.38059	2.71358	2.08995	3.15244	0.233696	0.184211	0.268519	1	-0.765851		-1.8884	2.78546
2R	RpL38	FBgn0040007	RP	RpL	0.413552	2.87859	0	0	2.15316	1.71103	2.57402	0.377928	0.331858	0.421781	7.40987e-07	-0.664815		3.20419	3.40796	3.47398	3.34412	0.2919	0.300518	0.283567	1	0.105949		0.919042	1.54513	1.58462	1.50772	0.27027	0.25	0.289474	1	-0.164818		-2.04192	3.29161	3.62776	3.05506	0.26087	0.276316	0.25	1	0.230927		-0.276847	2.56232
2R	RpL39	FBgn0023170	RP	RpL	0.364375	2.60074	0	0	1.60815	1.43779	1.7703	0.314427	0.295196	0.332732	0.319909	-0.311064		0.632664	3.5494	3.76448	3.34143	0.299032	0.31399	0.284569	1	0.19797		3.90769	1.05039	0.860406	1.23038	0.2	0.188889	0.210526	1	-0.344519		-3.09367	1.98886	2.54234	1.59938	0.168478	0.184211	0.157407	1	0.382223		-2.05758	1.51606
2R	RpL41	FBgn0066084	RP	RpL	0.352656	2.55413	0	0	1.10981	1.07494	1.143	0.225031	0.207965	0.241276	1	-0.192363		-7.2986	3.07772	3.4273	2.7397	0.282221	0.308808	0.256513	1	0.413195		2.44211	1.04601	1.00547	1.08442	0.202703	0.177778	0.226316	1	-0.295169		-2.93309	1.42968	1.2159	1.58012	0.13587	0.118421	0.148148	1	-0.401978		-2.80795	1.96458
2R	RpLP0-like	FBgn0033485	RP	RpL	0.00982287	0.069354	0	0	0.0283979	0.0227214	0.0338011	0.00678175	0.00505689	0.00842359	1	-0.691863		-0.251043	0.048916	0.0447846	0.0529107	0.00611309	0.00621762	0.00601202	1	-0.123458		-0.241106	0.0361334	0.0742742	0	0.00540541	0.0111111	0	1	24.4479		-0.125563	0	0	0	0	0	0	1	0		-0.215797	0.0201084
2R	RpLP2	FBgn0003274	RP	RpL	0.448681	3.17353	0	0	1.75576	1.57075	1.93186	0.328915	0.313527	0.343562	0.445398	-0.296172		-3.40358	4.19231	4.39079	4.0004	0.339277	0.345078	0.333667	1	0.12007		3.72617	1.19793	0.994381	1.39077	0.22973	0.2	0.257895	1	-0.495729		-3.93449	2.57598	1.95374	3.01386	0.228261	0.184211	0.259259	1	-0.72147		-1.57156	2.24909
2R	RpS11	FBgn0033699	RP	RpS	0.579992	4.01853	0	0	3.05439	2.58062	3.50535	0.477189	0.445006	0.507822	6.79887e-06	-0.501289		3.33702	4.70329	4.8419	4.56925	0.368314	0.364767	0.371743	1	-0.00347832		1.73968	1.98425	1.69051	2.26253	0.321622	0.311111	0.331579	1	-0.32829		-3.34736	4.08122	4.95082	3.46928	0.288043	0.276316	0.296296	1	-0.0260054		-1.50422	3.59555
2R	RpS15	FBgn0034138	RP	RpS	0.674783	4.75818	0	0	3.37746	2.72399	3.99948	0.507707	0.461441	0.551745	3.56437e-10	-0.634016		0.469316	6.59882	6.32463	6.86394	0.439633	0.431088	0.447896	1	-0.148072		5.66185	2.625	2.24151	2.98831	0.391892	0.372222	0.410526	1	-0.405593		-3.01186	3.26814	3.71924	2.95069	0.282609	0.315789	0.259259	1	0.419076		-2.82755	3.29184
2R	RpS15Ab	FBgn0033555	RP	RpS	0.0135522	0.100902	0	0	0.0433436	0.0324566	0.0537065	0.0095561	0.00821745	0.0108303	1	-0.577624		-0.319181	0.20955	0.236494	0.183498	0.0239429	0.0259067	0.0220441	1	0.35834		0.906484	0.0503738	0.0667665	0.0348438	0.0108108	0.0111111	0.0105263	1	0.480315		-0.0605008	0	0	0	0	0	0	1	0		-0.295838	0.0326482
2R	RpS16	FBgn0034743	RP	RpS	0.441556	3.14576	0	0	1.87653	1.52606	2.21012	0.354192	0.310999	0.395307	4.15518e-05	-0.589299		-0.810713	4.35676	4.48507	4.2327	0.33622	0.328497	0.343687	1	-0.0424244		4.11514	1.3509	1.16448	1.52751	0.254054	0.238889	0.268421	1	-0.286352		-3.08986	2.09165	2.89966	1.52305	0.179348	0.223684	0.148148	1	0.854558		-2.77172	2.09947
2R	RpS18	FBgn0010411	RP	RpS	0.764004	5.32316	0	1	3.98405	3.29049	4.64421	0.576757	0.534134	0.617329	5.53886e-12	-0.595376		2.03272	6.8046	6.40745	7.18861	0.443199	0.431088	0.45491	1	-0.177364		2.93208	2.91258	2.65084	3.16055	0.424324	0.4	0.447368	1	-0.299519		-3.55929	3.92424	3.86867	3.96335	0.320652	0.342105	0.305556	1	0.0608008		-2.72296	3.55269
2R	RpS23	FBgn0033912	RP	RpS	0.504221	3.56216	0	0	2.2234	1.99733	2.4386	0.390567	0.376106	0.404332	0.373942	-0.267575		-1.37215	4.48512	4.53072	4.44104	0.359144	0.362694	0.355711	1	0.0442164		3.29511	1.76218	1.84236	1.68622	0.310811	0.327778	0.294737	1	0.177046		-2.65845	2.45237	2.56429	2.37361	0.201087	0.171053	0.222222	1	-0.352895		-2.9277	2.24228
2R	RpS24	FBgn0261596	RP	RpS	0.294392	2.06545	0	0	1.40688	1.13257	1.66798	0.271887	0.226928	0.314681	0.000226209	-0.646785		1.68623	2.54175	2.42872	2.65103	0.228732	0.223834	0.233467	1	-0.100989		0.970553	0.90986	0.716956	1.09261	0.189189	0.155556	0.221053	1	-0.645184		-1.99432	2.49306	2.78054	2.29076	0.195652	0.210526	0.185185	1	0.260587		-0.349314	1.42879
2R	eEF1alpha1	FBgn0284245	translation	eEFs	0.586318	4.16586	0	0	1.72909	1.78764	1.67336	0.356658	0.381795	0.332732	0.609416	0.19574		-9.89115	6.08708	6.5472	5.64216	0.438105	0.46114	0.415832	1	0.288242		7.814	1.70842	1.68363	1.73191	0.327027	0.355556	0.3	1	0.132807		-3.74977	2.83281	4.06459	1.96601	0.222826	0.276316	0.185185	1	0.808825		-3.2973	2.01183
2R	eEF1beta	FBgn0028737	translation	eEFs	0.114376	0.77549	0	0	0.586353	0.489862	0.678201	0.12762	0.113148	0.141396	1	-0.432008		2.50756	0.99092	0.882874	1.09539	0.105451	0.0974093	0.113226	1	-0.281526		0.747593	0.439932	0.567372	0.3192	0.0918919	0.0944444	0.0894737	1	0.459368		-0.334353	0.852196	0.135648	1.35643	0.0652174	0.0131579	0.101852	1	-3.1696		-0.703703	0.589567
2R	eEF5	FBgn0285952	translation	eEFs	0.208684	1.52486	0	0	0.628033	0.53451	0.717054	0.135327	0.120101	0.149819	1	-0.396985		-4.37489	1.9896	2.2123	1.77426	0.196128	0.203109	0.189379	1	0.220808		2.80943	0.638558	0.488805	0.78043	0.121622	0.0888889	0.152632	1	-0.773554		-1.75385	1.43866	1.49442	1.39942	0.119565	0.118421	0.12037	1	0.026173		-0.884554	0.755417
2R	eEFSec	FBgn0034627	translation	eEFs	0.00376265	0.0239956	0	0	0.0231157	0.0197798	0.026291	0.00616523	0.00505689	0.00722022	1	-0.478755		0.28125	0.0116327	0.00453311	0.0184974	0.00152827	0.00103627	0.00200401	1	-1.38794		-0.153477	0.00598473	0	0.0116545	0.0027027	0	0.00526316	1	-22.5555		-0.0257371	0.0520573	0	0.0886902	0.00543478	0	0.00925926	1	-24.3963		0.0467205	0
2R	eIF2Bdelta	FBgn0034858	translation	eIFs	0.0194793	0.127238	0	0	0.0929033	0.0979012	0.088146	0.0243527	0.0271808	0.0216606	1	0.198363		0.632215	0.167387	0.109741	0.223126	0.016811	0.0134715	0.0200401	1	-0.79131		-0.0913709	0.0429903	0.0343763	0.0511509	0.0108108	0.0111111	0.0105263	1	-0.244839		-0.24683	0.254504	0.103118	0.361035	0.0217391	0.0131579	0.0277778	1	-1.37558		0.0923108	0.157969
2R	eIF2Bgamma	FBgn0034029	translation	eIFs	0.00855756	0.0527957	0	0	0.0509123	0.064054	0.0384032	0.01418	0.0195954	0.00902527	1	0.944955		0.630014	0.0700017	0.0463587	0.092863	0.00967906	0.00725389	0.012024	1	-0.878393		0.126578	0.104649	0.161454	0.0508336	0.0216216	0.0333333	0.0105263	1	1.71665		0.452208	0	0	0	0	0	0	1	0		-0.190686	0.00960344
2R	eIF3b	FBgn0034237	translation	eIFs	0.0353957	0.223161	0	0	0.2758	0.24773	0.302519	0.0699753	0.0670038	0.0728039	1	-0.211898		3.72839	0.23946	0.235617	0.243176	0.0275089	0.0279793	0.0270541	1	-0.0626796		-0.444345	0.0252211	0.0409415	0.010328	0.0108108	0.0166667	0.00526316	1	1.83804		-0.763465	0.113982	0.105516	0.119939	0.0108696	0.0131579	0.00925926	1	0.249132		-0.523359	0.225526
2R	eIF3c	FBgn0034258	translation	eIFs	0.0715894	0.467894	0	0	0.41973	0.420984	0.418536	0.105117	0.104298	0.105897	1	-0.0313838		3.93524	0.618879	0.732126	0.509378	0.0652063	0.0715026	0.0591182	1	0.388426		0.166957	0.208879	0.274642	0.146577	0.0540541	0.0611111	0.0473684	1	0.638345		-0.397473	0.278687	0.175209	0.351505	0.0271739	0.0263158	0.0277778	1	-0.340508		-0.862407	0.537124
2R	eIF3j	FBgn0027619	translation	eIFs	0.0639644	0.41199	0	0	0.309513	0.27478	0.342575	0.0807645	0.0783818	0.0830325	1	-0.247579		2.08782	0.370495	0.328776	0.410836	0.0473765	0.0466321	0.0480962	1	-0.164612		-0.841899	0.424345	0.342301	0.50207	0.0756757	0.0777778	0.0736842	1	-0.100648		0.538169	0.231132	0	0.393781	0.0217391	0	0.037037	1	-26.5006		-0.846849	0.423222
2R	eIF3k	FBgn0034654	translation	eIFs	0.0487145	0.324978	0	0	0.290363	0.285745	0.294759	0.0712084	0.0714286	0.0709988	1	-0.00250585		2.6914	0.432542	0.405403	0.458784	0.0483953	0.0435233	0.0531062	1	-0.238616		0.389168	0.16514	0.0309018	0.292313	0.0378378	0.0111111	0.0631579	1	-2.93282		-0.227534	0.420468	0.460869	0.392037	0.0326087	0.0263158	0.037037	1	-0.171511		-0.249143	0.21776
2R	eIF3m	FBgn0033902	translation	eIFs	0.121568	0.750374	0	0	1.1286	0.848331	1.39538	0.246917	0.210493	0.281588	0.0021341	-0.685721		13.659	0.883167	0.8151	0.948983	0.102394	0.0994819	0.10521	1	-0.1524		-0.118385	0.377427	0.508133	0.2536	0.0918919	0.116667	0.0684211	1	0.963243		-0.631898	0.59357	0.503335	0.657069	0.0597826	0.0394737	0.0740741	1	-0.720529		-1.04563	0.761782
2R	mEFTu1	FBgn0024556	translation	mito	0.0218435	0.136515	0	0	0.14879	0.113325	0.182549	0.0376079	0.028445	0.0463297	1	-0.775722		1.76727	0.112158	0.136717	0.0884107	0.0142639	0.0165803	0.012024	1	0.549093		-0.478229	0.132147	0.17441	0.092108	0.0243243	0.0333333	0.0157895	1	1.03238		0.132119	0	0	0	0	0	0	1	0		-0.479462	0.0611202
2R	mEFTu2	FBgn0033184	translation	mito	0.00812469	0.053623	0	0	0.0467007	0.0479592	0.0455028	0.012947	0.0126422	0.0132371	1	0.0780268		0.536592	0.0542761	0.0509912	0.0574523	0.00560367	0.00518135	0.00601202	1	-0.178739		-0.169626	0.0439406	0.0338903	0.053462	0.0108108	0.0111111	0.0105263	1	-0.298664		0.101126	0.147222	0	0.250822	0.0108696	0	0.0185185	1	-25.5754		0.0747399	0.025482
2R	mIF3	FBgn0033712	translation	mito	0.0106886	0.0670334	0	0	0.0561384	0.0538927	0.058276	0.0138718	0.0126422	0.0150421	1	-0.169719		0.402703	0.0635046	0.0336766	0.0923462	0.00611309	0.00414508	0.00801603	1	-1.10437		-0.302684	0.112397	0.0619877	0.160154	0.0243243	0.0166667	0.0315789	1	-1.00491		0.478645	0.0542935	0	0.0925001	0.00543478	0	0.00925926	1	-24.4197		-0.105723	0.0710435
2R	tor	FBgn0003733	special	special	0.00179808	0.00949829	0	0	0.0446172	0.0542861	0.0354138	0.00893958	0.0107459	0.00722022	1	0.542664		0.756224	0	0	0	0	0	0	1	0		-0.134796	0.0110135	0	0.0214473	0.0027027	0	0.00526316	1	-23.0335		0.0336323	0	0	0	0	0	0	1	0		-0.0400205	0
3L	Nelf-E	FBgn0017430	special	special	0.0129861	0.0801619	0	0	0.0965519	0.0712699	0.120617	0.0240444	0.0195954	0.0282792	1	-0.688189		1.19421	0.081699	0.0750183	0.0881588	0.00967906	0.00932642	0.01002	1	-0.183768		-0.218841	0.108288	0.136809	0.0812671	0.027027	0.0388889	0.0157895	1	1.02475		0.482951	0.0714718	0.0547106	0.0832667	0.0108696	0.0131579	0.00925926	1	0.0185331		-0.0377602	0.122983
3L	RpL10	FBgn0024733	RP	RpL	0.417647	2.93498	0	0	1.87183	1.64038	2.09214	0.377312	0.355879	0.397714	0.0491576	-0.367616		1.18971	3.68661	3.95038	3.43157	0.30973	0.319171	0.300601	1	0.177544		1.98817	1.4088	1.22167	1.58609	0.272973	0.255556	0.289474	1	-0.34753		-2.46982	2.97578	2.66298	3.1959	0.244565	0.223684	0.259259	1	-0.316201		-0.911985	1.93394
3L	RpL10Ab	FBgn0036213	RP	RpL	0.492265	3.45789	0	0	2.66877	2.21214	3.10343	0.442663	0.408344	0.475331	8.27534e-05	-0.500699		4.92358	4.41678	4.3036	4.52623	0.340805	0.334715	0.346693	1	-0.0882083		2.59062	1.7279	1.77021	1.68783	0.324324	0.338889	0.310526	1	0.125844		-2.0951	2.75101	2.34665	3.03557	0.233696	0.210526	0.25	1	-0.461489		-1.93488	2.73586
3L	RpL14	FBgn0017579	RP	RpL	0.513713	3.56637	0	0	2.79668	2.24567	3.32117	0.461467	0.421618	0.499398	1.12858e-06	-0.570512		5.09861	4.56832	4.54537	4.5905	0.36322	0.362694	0.363727	1	-0.0166719		3.54014	2.02508	1.81884	2.22046	0.313514	0.277778	0.347368	1	-0.434461		-2.3808	3.08358	2.62729	3.40468	0.255435	0.197368	0.296296	1	-0.714756		-1.61118	2.88706
3L	RpL15	FBgn0028697	RP	RpL	0.637609	4.43299	0	0	3.18403	3.04187	3.31935	0.525277	0.525917	0.524669	1	-0.116688		1.06446	5.92441	6.37935	5.48452	0.423332	0.453886	0.393788	1	0.327158		4.10482	2.2753	2.31411	2.23852	0.394595	0.4	0.389474	1	0.00288988		-3.34975	4.8195	5.47963	4.35496	0.358696	0.381579	0.342593	1	0.227691		-0.653025	3.70148
3L	RpL18	FBgn0035753	RP	RpL	0.365476	2.53078	0	0	1.79346	1.50154	2.07132	0.346794	0.314159	0.377858	0.00233022	-0.502543		3.51808	3.36818	3.08637	3.64067	0.281202	0.26114	0.300601	1	-0.308186		2.42482	1.34843	1.34652	1.35024	0.275676	0.266667	0.284211	1	-0.123317		-1.05595	1.90723	1.99462	1.84573	0.152174	0.157895	0.148148	1	0.0926547		-2.43745	1.70239
3L	RpL23A	FBgn0026372	RP	RpL	0.391045	2.73312	0	0	2.01247	1.67181	2.33672	0.374846	0.336915	0.410951	0.000126772	-0.544549		4.3018	3.80582	3.80691	3.80477	0.303107	0.300518	0.305611	1	-0.0242127		3.28463	1.26065	1.1742	1.34255	0.221622	0.216667	0.226316	1	-0.186558		-3.01883	2.74074	2.48941	2.9176	0.222826	0.210526	0.231481	1	-0.305462		-1.08211	2.11755
3L	RpL26	FBgn0036825	RP	RpL	0.509715	3.62664	0	0	2.33006	2.16645	2.48579	0.412145	0.395702	0.427798	0.635581	-0.222216		-0.346474	4.62876	4.63393	4.62376	0.361182	0.34715	0.374749	1	-0.109092		3.29228	1.43438	1.36526	1.49986	0.272973	0.272222	0.273684	1	-0.116201		-4.14883	3.57544	4.30957	3.05883	0.266304	0.289474	0.25	1	0.32893		-1.31112	2.09015
3L	RpL28	FBgn0035422	RP	RpL	0.478548	3.3398	0	0	2.50742	2.32025	2.68558	0.449445	0.436157	0.462094	0.345664	-0.22862		5.23171	4.67821	4.94348	4.42171	0.36322	0.37513	0.351703	1	0.168076		4.86973	1.76301	1.55477	1.96029	0.291892	0.283333	0.3	1	-0.249954		-2.62995	2.60634	3.66845	1.85893	0.228261	0.302632	0.175926	1	1.07363		-2.13115	2.23311
3L	RpL8	FBgn0261602	RP	RpL	0.438092	2.95397	0	0	2.56559	2.10744	3.00168	0.451295	0.413401	0.487365	1.73596e-06	-0.5503		8.55128	4.08871	4.33955	3.84617	0.316353	0.327461	0.305611	1	0.170983		2.67824	1.85039	1.84561	1.85492	0.337838	0.355556	0.321053	1	0.0971021		-0.632896	2.25426	1.94376	2.47276	0.206522	0.210526	0.203704	1	-0.155069		-2.01965	2.28624
3L	RpLP0	FBgn0000100	RP	RpL	0.273884	1.90705	0	0	1.4261	1.23338	1.60955	0.290382	0.271808	0.308063	0.269261	-0.369833		4.41085	2.53448	2.81203	2.26612	0.238411	0.249741	0.227455	1	0.257376		2.50878	0.856441	0.683104	1.02066	0.186486	0.155556	0.215789	1	-0.63794		-1.7681	1.05178	1.23324	0.924088	0.108696	0.131579	0.0925926	1	0.502828		-2.48346	1.43877
3L	RpS12	FBgn0286213	RP	RpS	0.428338	3.03599	0	0	1.85841	1.54331	2.15834	0.348952	0.311631	0.384477	0.000407076	-0.545777		0.0754045	4.16923	4.14731	4.19042	0.325013	0.319171	0.330661	1	-0.0596917		3.9267	1.6579	1.49215	1.81492	0.3	0.294444	0.305263	1	-0.19618		-1.28618	3.40123	3.77225	3.14013	0.23913	0.25	0.231481	1	0.247746		-0.731701	2.11528
3L	RpS17	FBgn0005533	RP	RpS	0.327587	2.29073	0	0	1.52458	1.29439	1.74369	0.316893	0.281922	0.350181	0.00639455	-0.480184		2.83727	3.26335	3.31495	3.21346	0.281712	0.28601	0.277555	1	0.0536946		3.78904	1.06028	0.988022	1.12873	0.224324	0.216667	0.231579	1	-0.158612		-1.82547	2.21785	3.31846	1.44335	0.179348	0.236842	0.138889	1	1.11653		-1.27319	1.5069
3L	RpS4	FBgn0011284	RP	RpS	0.425275	2.8819	0	0	2.31453	2.04169	2.57423	0.403206	0.374842	0.430205	0.0145714	-0.378721		5.79618	3.73514	3.60132	3.86453	0.291391	0.282902	0.299599	1	-0.130559		1.38853	1.34644	1.40314	1.29272	0.264865	0.283333	0.247368	1	0.18702		-2.38178	2.44564	2.16855	2.64062	0.222826	0.223684	0.222222	1	-0.111594		-1.41165	2.2895
3L	RpS9	FBgn0010408	RP	RpS	0.428703	2.98079	0	0	2.07166	1.70699	2.41878	0.388409	0.348925	0.425993	7.09925e-05	-0.548702		2.7387	3.82202	3.76499	3.87717	0.309221	0.309845	0.308617	1	-0.0121801		1.94045	1.52383	1.3929	1.64788	0.305405	0.3	0.310526	1	-0.166027		-1.62026	1.83913	2.2811	1.52812	0.184783	0.223684	0.157407	1	0.64003		-2.67853	2.36314
3L	eIF1	FBgn0035423	translation	eIFs	0.0772166	0.533147	0	0	0.355859	0.316623	0.393206	0.0724414	0.0689001	0.0758123	1	-0.229642		0.147277	0.661129	0.643276	0.678391	0.074376	0.0673575	0.0811623	1	-0.214734		0.503195	0.305323	0.167272	0.436108	0.0567568	0.0388889	0.0736842	1	-1.12695		-0.452969	0.757201	0.210857	1.14167	0.0652174	0.0263158	0.0925926	1	-2.10731		-0.0464646	0.577721
3L	eIF2beta	FBgn0004926	translation	eIFs	0.155402	1.00518	0	0	0.680185	0.607128	0.749725	0.168311	0.159924	0.176294	1	-0.249726		2.7226	0.885592	0.936049	0.836803	0.0937341	0.0901554	0.0971944	1	-0.0451925		-2.75147	0.922758	0.988515	0.860462	0.210811	0.233333	0.189474	1	0.24093		2.26694	0.824785	0.568799	1.00492	0.0869565	0.0789474	0.0925926	1	-0.472947		-0.959597	0.827204
3L	eIF3e	FBgn0025582	translation	eIFs	0.0374268	0.245594	0	0	0.238474	0.202586	0.272633	0.0564118	0.0467762	0.0655836	1	-0.506218		2.14455	0.31145	0.357396	0.267024	0.0387163	0.0393782	0.0380762	1	0.235803		0.30676	0.179903	0.111613	0.2446	0.0378378	0.0277778	0.0473684	1	-0.984064		0.0805209	0.394298	0.0969631	0.603534	0.0326087	0.0131579	0.0462963	1	-2.18547		-0.0396452	0.273407
3L	eIF3l	FBgn0036258	translation	eIFs	0.0788481	0.467013	0	0	0.916072	0.663363	1.15662	0.199137	0.16182	0.234657	0.00255255	-0.792336		13.0932	0.508043	0.616773	0.402909	0.057565	0.0632124	0.0521042	1	0.443506		-0.839356	0.301184	0.154014	0.440609	0.0594595	0.0333333	0.0842105	1	-1.46927		-0.360528	0.251498	0.473704	0.0951302	0.0271739	0.0394737	0.0185185	1	1.61568		-0.979961	0.548791
3L	eIF4B	FBgn0020660	translation	eIFs	0.519779	3.23825	0	0	3.24808	3.26095	3.23582	0.543157	0.558786	0.528279	1	0.0727937		11.7386	3.10393	2.92733	3.27469	0.287315	0.264249	0.309619	1	-0.303163		-4.13164	3.36768	3.1567	3.56755	0.502703	0.5	0.505263	1	-0.147446		3.34713	2.4823	2.35237	2.57373	0.23913	0.25	0.231481	1	0.0318817		-2.34364	2.89108
3L	eIF4E1	FBgn0015218	translation	eIFs	0.167224	1.08117	0	0	0.984948	0.867912	1.09635	0.219482	0.207965	0.230445	1	-0.292592		6.55856	1.18786	1.09091	1.2816	0.129903	0.123316	0.136273	1	-0.185037		-0.725583	0.872109	0.830298	0.911719	0.175676	0.172222	0.178947	1	-0.123545		0.787624	0.860285	0.947925	0.798612	0.076087	0.0789474	0.0740741	1	0.159285		-1.44991	1.03839
3L	eIF4E3	FBgn0265089	translation	eIFs	0.000366276	0.001683	0	0	0.00616364	0	0.0120306	0.00154131	0	0.00300842	1	-22.1437		0.129684	0	0	0	0	0	0	1	0		-0.0237876	0	0	0	0	0	0	1	0		-0.0100463	0	0	0	0	0	0	1	0		-0.00706244	0
3L	eIF4E4	FBgn0035709	translation	eIFs	0.000699254	0.00335014	0	0	0.0083938	0	0.0163836	0.00184957	0	0.00361011	1	-22.4747		0.134041	0	0	0	0	0	0	1	0		-0.0449321	0	0	0	0	0	0	1	0		-0.0189763	0.033281	0	0.0567009	0.00543478	0	0.00925926	1	-24.129		0.114748	0.0204716
3L	eIF4E5	FBgn0035823	translation	eIFs	0.000799147	0.00526244	0	0	0.00556787	0	0.0108677	0.00123305	0	0.00240674	1	-21.9415		0.0452935	0.00303048	0.0061646	0	0.000509424	0.00103627	0	1	20.9394		-0.0229959	0	0	0	0	0	0	1	0		-0.02679	0	0	0	0	0	0	1	0		-0.0188332	0
3L	eIF5B	FBgn0026259	translation	eIFs	0.273482	1.65621	0	0	1.47999	1.44644	1.51193	0.315043	0.332491	0.298436	1	0.0935073		8.19085	1.42147	1.33453	1.50554	0.148242	0.13886	0.157315	1	-0.19728		-4.25611	1.92438	2.04649	1.80869	0.343243	0.372222	0.315789	1	0.244424		3.84247	1.88337	1.715	2.00185	0.152174	0.157895	0.148148	1	-0.052381		-0.936439	2.30194
3L	eRF1	FBgn0036974	translation	eRFs	0.0987927	0.62007	0	0	0.56103	0.52767	0.592784	0.144575	0.135272	0.15343	1	-0.231187		5.04887	0.387412	0.413407	0.362277	0.0453388	0.0455959	0.0450902	1	0.0862199		-3.46078	0.607562	0.549045	0.662999	0.140541	0.15	0.131579	1	-0.0523767		1.5318	0.786147	0.297941	1.1297	0.0706522	0.0394737	0.0925926	1	-1.60642		-0.371764	0.65359
3L	mRRF1	FBgn0035980	translation	mito	0.0107885	0.0707105	0	0	0.063147	0.0637691	0.0625549	0.01418	0.0158028	0.0126354	1	0.159426		0.445978	0.0814549	0.0611952	0.101045	0.00866021	0.00829016	0.00901804	1	-0.436572		-0.0931751	0.133744	0.108249	0.157898	0.0189189	0.0111111	0.0263158	1	-1.01336		0.304115	0.173513	0.170882	0.175365	0.0108696	0.0131579	0.00925926	1	0.330106		0.0260662	0.101665
3L	pix	FBgn0086706	special	special	0.0623995	0.408891	0	0	0.402205	0.276757	0.521614	0.0930949	0.0745891	0.11071	0.74434	-0.79152		3.45782	0.542239	0.53114	0.55297	0.0646969	0.0611399	0.0681363	1	-0.113771		0.614562	0.260403	0.244189	0.275763	0.0567568	0.05	0.0631579	1	-0.258928		-0.0741191	0.454357	0.271616	0.582952	0.0543478	0.0394737	0.0648148	1	-0.912918		-0.0586277	0.297831
3R	InR	FBgn0283499	special	special	1.05493	7.66716	0	0	3.63824	3.58934	3.68478	0.559494	0.559418	0.559567	1	-0.0281349		-11.4253	9.93279	9.05852	10.7781	0.547122	0.531606	0.562124	1	-0.274246		7.62557	3.198	2.67827	3.69037	0.456757	0.422222	0.489474	1	-0.502802		-5.78222	7.71024	7.74831	7.68345	0.532609	0.539474	0.527778	1	0.011642		0.989493	5.27494
3R	Nelf-A	FBgn0038872	special	special	0.0324989	0.213602	0	0	0.174263	0.183346	0.165617	0.0434649	0.0448799	0.0421179	1	0.112881		1.27968	0.27507	0.253893	0.295547	0.0290372	0.0290155	0.0290581	1	-0.0175643		-0.102494	0.139993	0.0599308	0.215841	0.0297297	0.0111111	0.0473684	1	-1.98288		-0.0374608	0.159925	0.387187	0	0.0108696	0.0263158	0	1	26.1529		-0.458419	0.133746
3R	RpL10Aa	FBgn0038281	RP	RpL	0.000266382	0.00100749	0	0	0.00151896	0	0.0029648	0.00123305	0	0.00240674	1	-20.8648		0.100953	0	0	0	0	0	0	1	0		-0.0211445	0	0	0	0	0	0	1	0		-0.00893001	0	0	0	0	0	0	1	0		-0.00627773	0
3R	RpL13A	FBgn0037351	RP	RpL	0.477147	3.3219	0	0	2.40164	1.99299	2.79063	0.425709	0.391277	0.458484	0.000101707	-0.500376		3.20221	4.44878	4.62793	4.27556	0.346918	0.35544	0.338677	1	0.119603		3.40129	1.88072	1.6623	2.08764	0.302703	0.294444	0.310526	1	-0.200323		-2.26629	2.52103	2.303	2.67446	0.233696	0.223684	0.240741	1	-0.194956		-1.90327	2.6703
3R	RpL24-like	FBgn0037899	RP	RpL	0.091401	0.596149	0	0	0.71607	0.597922	0.828531	0.163687	0.141593	0.184717	0.392307	-0.487393		7.93317	0.724529	0.633553	0.812497	0.0820173	0.0756477	0.0881764	1	-0.287601		0.103998	0.302817	0.16191	0.436307	0.0567568	0.0333333	0.0789474	1	-1.36101		-0.886804	0.958774	0.896543	1.00257	0.103261	0.105263	0.101852	1	-0.0442455		0.577031	0.494861
3R	RpL27	FBgn0039359	RP	RpL	0.432698	3.07764	0	0	2.06935	1.73411	2.38846	0.368989	0.333123	0.403129	0.00111874	-0.492271		1.67187	4.07004	4.18379	3.96004	0.331126	0.332642	0.329659	1	0.056028		4.02737	1.53594	1.48867	1.58073	0.256757	0.255556	0.257895	1	-0.0977321		-2.59298	2.19873	2.25674	2.15791	0.195652	0.197368	0.194444	1	0.0388204		-2.19044	2.04369
3R	RpL3	FBgn0020910	RP	RpL	0.321625	2.23182	0	0	1.61345	1.41827	1.79923	0.333539	0.32048	0.345969	0.321927	-0.318199		4.79857	3.22622	3.2213	3.23097	0.281202	0.283938	0.278557	1	0.0375771		4.06018	1.17265	0.990553	1.34516	0.224324	0.194444	0.252632	1	-0.522171		-1.57758	1.97718	2.4521	1.64298	0.179348	0.197368	0.166667	1	0.435337		-1.22932	1.62066
3R	RpL32	FBgn0002626	RP	RpL	0.454307	3.18803	0	0	2.21168	1.82575	2.57904	0.385943	0.35019	0.419976	0.000288722	-0.52335		1.56502	4.00723	3.72102	4.28397	0.334182	0.315026	0.352705	1	-0.256615		3.13244	1.2022	1.0959	1.30291	0.240541	0.25	0.231579	1	-0.0420765		-3.9055	2.32739	2.20604	2.41279	0.211957	0.223684	0.203704	1	0.0840585		-2.16783	2.56873
3R	RpL34a	FBgn0039406	RP	RpL	0.0983268	0.684405	0	0	0.463202	0.402292	0.521181	0.0974106	0.0834387	0.11071	1	-0.39148		1.08883	0.888774	0.743671	1.02908	0.0901681	0.0766839	0.103206	1	-0.475064		0.669145	0.45174	0.362383	0.536394	0.0945946	0.0722222	0.115789	1	-0.663147		0.26809	0.836847	1.26144	0.53806	0.0652174	0.0789474	0.0555556	1	0.772998		-0.37312	0.40227
3R	RpL34b	FBgn0037686	RP	RpL	0.379359	2.63603	0	0	2.01835	1.67157	2.34844	0.367448	0.338812	0.394705	0.00344941	-0.479743		5.11098	3.56617	3.67796	3.45808	0.289353	0.281865	0.296593	1	-0.050931		2.69488	1.42784	1.28827	1.56008	0.267568	0.238889	0.294737	1	-0.408197		-1.30785	2.41496	2.02395	2.69011	0.201087	0.197368	0.203704	1	-0.251985		-1.32921	2.01351
3R	RpL35A	FBgn0037328	RP	RpL	0.402232	2.74063	0	0	2.08047	1.76368	2.38201	0.379778	0.342604	0.415162	0.00030021	-0.51722		4.3425	3.62251	3.61258	3.63211	0.303107	0.300518	0.305611	1	-0.0408783		2.70729	1.23759	1.16478	1.30658	0.240541	0.244444	0.236842	1	-0.0705786		-2.73395	2.04006	2.01492	2.05775	0.206522	0.210526	0.203704	1	-0.0402101		-1.7332	1.84662
3R	RpL4	FBgn0003279	RP	RpL	0.325788	2.22196	0	0	1.85705	1.56005	2.13977	0.363748	0.331858	0.394103	0.00205208	-0.485903		8.69545	3.13809	3.39903	2.88578	0.253693	0.273575	0.234469	1	0.293232		2.28178	1.0345	0.90885	1.15353	0.22973	0.2	0.257895	1	-0.412282		-1.38149	2.71802	2.93056	2.56845	0.179348	0.171053	0.185185	1	-0.182597		-1.0574	1.69389
3R	RpL6	FBgn0039857	RP	RpL	0.423609	2.89037	0	0	2.30215	1.80259	2.77767	0.408755	0.366625	0.448857	1.3372e-06	-0.629191		5.76807	4.09286	4.19753	3.99164	0.330107	0.344041	0.316633	1	0.146038		4.37771	1.92039	1.63262	2.19302	0.324324	0.3	0.347368	1	-0.405415		-0.429177	3.29047	2.95105	3.52933	0.277174	0.25	0.296296	1	-0.390894		0.0707481	2.10542
3R	RpS10a	FBgn0027494	RP	RpS	0.000366276	0.00215185	0	0	0	0	0	0	0	0	1	0		-0.0382582	0	0	0	0	0	0	1	0		-0.0290737	0.0270812	0	0.0527371	0.0027027	0	0.00526316	1	-23.5995		0.0783488	0	0	0	0	0	0	1	0		-0.00863188	0
3R	RpS19b	FBgn0039129	RP	RpS	9.98934e-05	0.000497889	0	0	0.00024508	0.000502553	0	0.000308261	0.000632111	0	1	18.4967		0.0217623	0	0	0	0	0	0	1	0		-0.0079292	0	0	0	0	0	0	1	0		-0.00334875	0	0	0	0	0	0	1	0		-0.00235415	0
3R	RpS20	FBgn0019936	RP	RpS	0.350426	2.51855	0	0	1.32196	1.07774	1.55442	0.250925	0.216814	0.283394	0.0120914	-0.54684		-3.05109	3.18985	3.48092	2.9084	0.260825	0.267358	0.254509	1	0.179414		1.84313	1.04421	0.777847	1.29655	0.186486	0.144444	0.226316	1	-0.763651		-2.78814	2.07305	1.64936	2.37121	0.179348	0.157895	0.194444	1	-0.469456		-1.35497	1.83564
3R	RpS25	FBgn0086472	RP	RpS	0.506819	3.59892	0	0	2.06501	1.95135	2.1732	0.374846	0.362832	0.386282	1	-0.191302		-4.09002	4.40304	4.48705	4.3218	0.363729	0.364767	0.362725	1	0.0358863		3.08225	1.50485	1.26543	1.73167	0.281081	0.255556	0.305263	1	-0.469716		-3.9481	2.48548	2.99868	2.12435	0.206522	0.210526	0.203704	1	0.174421		-3.0029	2.60055
3R	RpS27	FBgn0039300	RP	RpS	0.594548	4.25696	0	0	2.81163	2.24536	3.35065	0.444205	0.378003	0.50722	6.02369e-11	-0.7379		-1.12458	5.32924	5.28278	5.37416	0.391747	0.386528	0.396794	1	-0.0778778		3.33306	2.35955	2.40571	2.31583	0.386486	0.4	0.373684	1	0.0789049		-2.06133	4.00194	3.76468	4.16889	0.298913	0.302632	0.296296	1	-0.0516519		-1.31453	3.36552
3R	RpS29	FBgn0261599	RP	RpS	0.433829	3.08043	0	0	1.95039	1.66263	2.2243	0.344945	0.304678	0.383273	0.000898065	-0.512843		-0.797639	3.98283	3.98482	3.98092	0.325013	0.312953	0.336673	1	-0.124		3.12233	1.46271	1.51613	1.41209	0.267568	0.261111	0.273684	1	-0.0251973		-2.52719	2.10471	2.28213	1.97985	0.201087	0.236842	0.175926	1	0.377858		-2.26783	2.38517
3R	RpS3	FBgn0002622	RP	RpS	0.415518	2.82953	0	0	2.27459	1.99419	2.5415	0.403822	0.378003	0.4284	0.0120914	-0.38632		5.76826	3.66773	3.87479	3.46752	0.304636	0.315026	0.294589	1	0.147631		2.24188	1.40083	1.41482	1.38758	0.262162	0.261111	0.263158	1	-0.0040875		-2.38896	1.54472	1.41277	1.63758	0.152174	0.144737	0.157407	1	-0.164882		-3.26692	2.14862
3R	RpS30	FBgn0038834	RP	RpS	0.434862	3.00959	0	0	2.50343	2.1026	2.88497	0.436806	0.396966	0.474729	2.96319e-05	-0.50949		6.8025	3.84664	4.02679	3.67245	0.320428	0.328497	0.312625	1	0.146276		2.45628	1.43878	1.2479	1.61962	0.272973	0.255556	0.289474	1	-0.380463		-2.66889	2.97752	3.81049	2.39136	0.233696	0.263158	0.212963	1	0.474602		-1.39394	2.3041
3R	RpS5b	FBgn0038277	RP	RpS	0.00336308	0.0250586	0	0	0.00989627	0.020293	0	0.00277435	0.005689	0	1	23.0144		-0.0447435	0.0357986	0.0577902	0.0145342	0.00509424	0.00829016	0.00200401	1	1.99858		0.150524	0	0	0	0	0	0	1	0		-0.10716	0.0252428	0.0611142	0	0.00543478	0.0131579	0	1	24.4573		0.0525205	0
3R	RpS7	FBgn0039757	RP	RpS	0.446184	3.10994	0	0	2.48967	2.19911	2.76625	0.430949	0.402023	0.458484	0.00265166	-0.403649		7.26071	3.96159	3.76118	4.15537	0.307692	0.294301	0.320641	1	-0.178814		2.0729	1.48725	1.37453	1.59405	0.283784	0.255556	0.310526	1	-0.320912		-2.11988	2.79215	2.85087	2.75083	0.211957	0.197368	0.222222	1	-0.17339		-1.75028	2.05893
3R	RpS8	FBgn0039713	RP	RpS	0.520074	3.61149	0	0	2.54815	2.0879	2.98626	0.435882	0.390013	0.479543	2.101e-07	-0.614428		1.94028	4.99741	5.14425	4.85543	0.377993	0.38342	0.372745	1	0.094284		4.61821	2.18922	1.99795	2.37042	0.37027	0.366667	0.373684	1	-0.164926		-1.22778	2.45857	1.95233	2.81482	0.222826	0.197368	0.240741	1	-0.45258		-2.73748	2.34995
3R	eEF1alpha2	FBgn0000557	translation	eEFs	0.186772	0.998684	0	0	2.08371	1.8759	2.28151	0.38656	0.382427	0.390493	1	-0.192586		23.8498	0.549888	0.580884	0.519917	0.0621498	0.0715026	0.0531062	1	0.379158		-6.39643	1.63327	1.53125	1.72991	0.286486	0.272222	0.3	1	-0.230306		4.50256	1.38977	1.4008	1.38201	0.130435	0.131579	0.12963	1	-0.0358858		-0.131922	1.48069
3R	eEF1gamma	FBgn0029176	translation	eEFs	0.0830435	0.57235	0	0	0.36473	0.294324	0.431746	0.087238	0.0733249	0.100481	1	-0.54401		1.15948	0.847686	0.909924	0.787506	0.0901681	0.092228	0.0881764	1	0.121204		1.4713	0.162761	0.0789224	0.242188	0.0351351	0.0222222	0.0473684	1	-1.34514		-1.30127	0.062397	0	0.106306	0.00543478	0	0.00925926	1	-24.4952		-1.58306	0.272465
3R	eIF1A	FBgn0026250	translation	eIFs	0.175583	1.14071	0	0	0.965136	0.850072	1.07466	0.220407	0.211757	0.22864	1	-0.278582		6.11279	1.5624	1.53763	1.58636	0.160469	0.152332	0.168337	1	-0.119799		1.55977	0.706401	0.802887	0.614994	0.162162	0.188889	0.136842	1	0.474188		0.150238	0.817635	0.774452	0.848024	0.076087	0.0657895	0.0833333	1	-0.286858		-1.54258	1.05143
3R	eIF2Balpha	FBgn0039726	translation	eIFs	0.00939	0.0669243	0	0	0.029552	0.0233546	0.0354512	0.00709001	0.00442478	0.00962696	1	-1.0725		-0.219302	0.0387651	0.0514281	0.0265207	0.00509424	0.00518135	0.00501002	1	0.546255		-0.322331	0.0182679	0	0.0355744	0.00810811	0	0.0157895	1	-24.1423		-0.0372587	0.188347	0	0.320887	0.0108696	0	0.0185185	1	-25.6727		0.0420847	0.0483129
3R	eIF2D	FBgn0041588	translation	eIFs	0.0127198	0.0897152	0	0	0.0628555	0.0671681	0.0587505	0.0163379	0.0176991	0.0150421	1	0.198486		0.439983	0.0862218	0.0484709	0.122725	0.0117168	0.00621762	0.0170341	1	-1.38455		-0.0243652	0.0691887	0.0593976	0.0784645	0.0135135	0.0111111	0.0157895	1	-0.348796		0.0484875	0.159316	0	0.271427	0.0163043	0	0.0277778	1	-25.9962		0.102781	0.0182796
3R	eIF2gamma	FBgn0263740	translation	eIFs	0.0156167	0.107981	0	0	0.082041	0.0773719	0.0864853	0.0181874	0.0158028	0.0204573	1	-0.292971		0.354679	0.112504	0.141817	0.0841615	0.0157922	0.0186528	0.0130261	1	0.651674		0.0891627	0.0586179	0.102531	0.0170164	0.0108108	0.0166667	0.00526316	1	2.08954		-0.130906	0.161062	0.389939	0	0.0108696	0.0263158	0	1	26.1361		-0.0871376	0.0300877
3R	eIF3a	FBgn0037249	translation	eIFs	0.0585704	0.378517	0	0	0.289091	0.253704	0.322773	0.0789149	0.0714286	0.0860409	1	-0.351802		2.39174	0.481716	0.393172	0.567333	0.0555273	0.0507772	0.0601202	1	-0.342604		0.198101	0.253818	0.188677	0.31553	0.0567568	0.0444444	0.0684211	1	-0.687245		0.0630833	0.470422	0.629483	0.358489	0.0434783	0.0526316	0.037037	1	0.632439		-0.209285	0.360781
3R	eIF3d1	FBgn0040227	translation	eIFs	0.0476489	0.308728	0	0	0.234996	0.190963	0.27691	0.0588779	0.0518331	0.0655836	1	-0.464413		1.33827	0.255274	0.291687	0.220064	0.033622	0.0393782	0.0280561	1	0.451357		-0.871035	0.331998	0.234547	0.424321	0.072973	0.0555556	0.0894737	1	-0.871135		0.905681	0.314332	0.552821	0.146507	0.0163043	0.0263158	0.00925926	1	1.66367		-0.655801	0.329669
3R	eIF3d2	FBgn0037994	translation	eIFs	0.000233085	0.00142615	0	0	0.00300969	0	0.00587451	0.00123305	0	0.00240674	1	-21.4019		0.107917	0	0	0	0	0	0	1	0		-0.0158584	0	0	0	0	0	0	1	0		-0.00669751	0	0	0	0	0	0	1	0		-0.0047083	0
3R	eIF3f1	FBgn0037270	translation	eIFs	0.122633	0.801226	0	0	0.875594	0.722068	1.02173	0.193588	0.167509	0.218412	0.13245	-0.517417		8.13399	0.936934	0.879161	0.992797	0.100357	0.0953368	0.10521	1	-0.178172		-0.326851	0.561771	0.559902	0.563542	0.121622	0.116667	0.126316	1	-0.05746		0.312134	0.430725	0.424937	0.434798	0.0434783	0.0526316	0.037037	1	0.286335		-1.4595	0.626958
3R	eIF3g2	FBgn0038796	translation	eIFs	0.00173149	0.00747642	0	0	0.0153129	0.0223312	0.0086325	0.00339088	0.00505689	0.00180505	1	1.37155		0.183769	0	0	0	0	0	0	1	0		-0.12951	0	0	0	0	0	0	1	0		-0.0546963	0	0	0	0	0	0	1	0		-0.0384511	0.0169282
3R	eIF4E6	FBgn0039622	translation	eIFs	0.000399574	0.0028814	0	0	0	0	0	0	0	0	1	0		-0.0382582	0.0122888	0	0.0241713	0.00152827	0	0.00300601	1	-22.6047		0.0922326	0	0	0	0	0	0	1	0		-0.0122788	0	0	0	0	0	0	1	0		-0.00863188	0
3R	eIF4EHP	FBgn0053100	translation	eIFs	1.43013	8.33393	0	0	10.2448	10.9849	9.54036	0.856658	0.878635	0.83574	3.96232e-07	0.30306		21.6703	6.70839	7.42353	6.01689	0.422313	0.434197	0.410822	1	0.239757		-12.4504	9.99981	11.0726	8.98345	0.827027	0.838889	0.815789	1	0.282139		6.12033	10.26	10.377	10.1777	0.641304	0.671053	0.62037	1	0.173539		2.75307	12.0934
3R	eIF4G2	FBgn0260634	translation	eIFs	0.325955	2.07962	0	0	1.59775	1.8135	1.39239	0.331381	0.364096	0.300241	0.0275083	0.390722		5.46774	2.05423	2.10625	2.00393	0.207336	0.204145	0.210421	1	0.000880686		-2.10212	1.59056	1.6725	1.51293	0.297297	0.3	0.294737	1	0.0326701		0.924938	2.1459	1.82885	2.36902	0.152174	0.131579	0.166667	1	-0.431334		-1.67171	1.541
3R	eIF4H2	FBgn0039797	translation	eIFs	0.000233085	0.00119199	0	0	0.00133251	0	0.00260089	0.000616523	0	0.00120337	1	-20.347		0.0435202	0.0051457	0	0.0101213	0.000509424	0	0.001002	1	-21.2035		0.024582	0	0	0	0	0	0	1	0		-0.00669751	0	0	0	0	0	0	1	0		-0.0047083	0
3R	mIF2	FBgn0039588	translation	mito	0.00842437	0.0497804	0	0	0.0587275	0.0637335	0.0539624	0.0138718	0.0139064	0.0138387	1	0.119363		0.607097	0.0294113	0.0348498	0.0241525	0.00458482	0.00621762	0.00300601	1	0.831307		-0.272442	0.0882434	0.0732613	0.102437	0.0189189	0.0166667	0.0210526	1	-0.369179		0.364338	0.0608598	0.147345	0	0.00543478	0.0131579	0	1	24.9959		-0.060227	0.00865179
3R	mRRF2	FBgn0051159	translation	mito	0.00486149	0.0311947	0	0	0.0541731	0.0549931	0.0533926	0.0117139	0.0101138	0.0132371	1	-0.338698		0.727626	0.0224836	0.0255252	0.0195426	0.00254712	0.00310881	0.00200401	1	0.593872		-0.172695	0.0879997	0.117492	0.0600601	0.0135135	0.0111111	0.0157895	1	-0.0977318		0.29403	0	0	0	0	0	0	1	0		-0.11143	0.0306852
4	RpS3A	FBgn0017545	RP	RpS	0.606603	4.15304	0	0	3.52898	3.0387	3.99567	0.547781	0.520228	0.574007	4.88183e-06	-0.436194		6.35809	5.06638	5.13861	4.99653	0.390728	0.395855	0.385772	1	0.045122		1.95573	2.28769	2.23078	2.3416	0.394595	0.383333	0.405263	1	-0.160645		-2.61458	4.18155	4.28214	4.11076	0.309783	0.289474	0.324074	1	-0.190873		-1.16958	3.42152
4	eIF4G1	FBgn0023213	translation	eIFs	0.479548	3.01109	0	0	2.95299	2.91652	2.9877	0.514797	0.526549	0.50361	1	0.0179108		10.7849	2.70889	2.72999	2.68848	0.262863	0.262176	0.263527	1	-0.00346525		-5.20727	3.37095	3.15792	3.57277	0.543243	0.538889	0.547368	1	-0.125311		4.66929	2.69462	3.13193	2.38688	0.222826	0.276316	0.185185	1	0.658219		-2.05948	3.41133
X	DENR	FBgn0030802	special	special	0.0199454	0.126049	0	0	0.107294	0.111884	0.102926	0.0252774	0.0252845	0.0252708	1	0.0603756		0.662548	0.142826	0.13432	0.15105	0.0157922	0.0145078	0.0170341	1	-0.185626		-0.227255	0.112057	0.139404	0.0861495	0.0297297	0.0277778	0.0315789	1	0.266821		0.35902	0.0911848	0.0967492	0.0872692	0.0108696	0.0131579	0.00925926	1	0.368206		-0.183376	0.168905
X	MCTS1	FBgn0029833	special	special	0.0195126	0.123884	0	0	0.0994947	0.0892735	0.109224	0.0246609	0.0214918	0.0276775	1	-0.300675		0.611791	0.0887881	0.0654283	0.111376	0.0106979	0.00725389	0.0140281	1	-0.813108		-0.624748	0.0871778	0.00956041	0.16071	0.0216216	0.00555556	0.0368421	1	-3.42256		0.0953791	0.287696	0	0.490149	0.0217391	0	0.037037	1	-26.5492		0.079444	0.0921268
X	Myc	FBgn0262656	special	special	0.204952	1.24907	1	0	0.893562	0.933041	0.855983	0.19852	0.207332	0.190132	1	0.126367		4.19687	1.0851	1.28503	0.89179	0.103923	0.123316	0.0851703	1	0.61668		-3.05265	1.57344	1.84531	1.31589	0.267568	0.311111	0.226316	1	0.574803		3.75305	1.28047	1.48509	1.13649	0.11413	0.131579	0.101852	1	0.382662		-0.60856	1.58261
X	NELF-B	FBgn0027553	special	special	0.00396244	0.0279827	0	0	0.0177953	0.00723999	0.0278425	0.00431566	0.00189633	0.00661853	1	-1.81754		0.0568512	0.0244056	0.0145722	0.0339137	0.00305655	0.00207254	0.00400802	1	-1.00392		-0.0560403	0	0	0	0	0	0	1	0		-0.126136	0	0	0	0	0	0	1	0		-0.0886729	0.0381108
X	RpL17	FBgn0029897	RP	RpL	0.513314	3.5924	0	0	2.73296	2.44726	3.0049	0.459309	0.445638	0.472323	0.116325	-0.279214		5.07838	4.87667	4.83857	4.91351	0.358635	0.353368	0.363727	1	-0.0792175		3.6746	1.70543	1.60317	1.80232	0.310811	0.311111	0.310526	1	-0.133367		-2.7532	3.45497	2.8109	3.9082	0.255435	0.197368	0.296296	1	-0.842258		-1.54689	2.44574
X	RpL22	FBgn0015288	RP	RpL	0.353853	2.46021	0	0	1.6026	1.56474	1.63864	0.337546	0.343236	0.33213	1	-0.031796		2.55442	3.29453	3.93301	2.67716	0.288844	0.335751	0.243487	0.0525893	0.693446		3.10283	1.12136	0.970855	1.26394	0.216216	0.211111	0.221053	1	-0.270933		-2.53598	1.15049	1.50084	0.903949	0.108696	0.131579	0.0925926	1	0.653685		-3.56135	1.68898
X	RpL35	FBgn0029785	RP	RpL	0.407927	2.85081	0	0	1.882	1.39841	2.34232	0.358508	0.291403	0.422383	3.81263e-11	-0.861752		1.84726	3.91447	3.92506	3.90425	0.317371	0.31399	0.320641	1	-0.0246413		3.88908	1.46721	1.0912	1.82344	0.275676	0.216667	0.331579	1	-0.846473		-1.72926	3.57665	3.21726	3.82955	0.266304	0.236842	0.287037	1	-0.428643		0.120381	2.28715
X	RpL36	FBgn0002579	RP	RpL	0.642841	4.45384	0	0	3.29702	2.70546	3.86011	0.520962	0.47598	0.563779	8.43269e-10	-0.598063		1.1554	5.63634	5.91636	5.36557	0.414162	0.431088	0.397796	1	0.175681		2.94106	2.41034	2.20663	2.60334	0.389189	0.383333	0.394737	1	-0.208943		-3.29154	3.09104	3.2952	2.94737	0.271739	0.302632	0.25	1	0.287277		-3.0538	3.08965
X	RpL37a	FBgn0030616	RP	RpL	0.61503	4.33073	0	0	3.0604	2.54617	3.54988	0.478113	0.436789	0.517449	1.43838e-06	-0.546193		1.25851	5.38556	5.20129	5.56373	0.390219	0.381347	0.398798	1	-0.122048		2.70879	2.1593	2.10322	2.21243	0.345946	0.338889	0.352632	1	-0.109799		-3.35817	4.30752	4.36463	4.26733	0.304348	0.263158	0.333333	1	-0.508045		-1.38634	2.95425
X	RpL7A	FBgn0014026	RP	RpL	0.649737	4.45247	0	0	3.78353	2.95058	4.57637	0.559803	0.502528	0.61432	3.07254e-16	-0.734515		6.82899	5.60325	5.89263	5.32343	0.387672	0.411399	0.364729	1	0.256147		1.26839	2.61403	2.6983	2.53419	0.389189	0.377778	0.4	1	-0.0725098		-2.54379	4.34386	5.5686	3.48201	0.320652	0.355263	0.296296	1	0.503431		-1.51544	3.47394
X	RpS10b	FBgn0285947	RP	RpS	0.50042	3.43299	0	0	2.83534	2.18609	3.45335	0.461467	0.402655	0.517449	1.99293e-12	-0.762878		6.16752	4.3051	3.65982	4.92904	0.342843	0.309845	0.374749	0.496429	-0.474529		2.37767	2.02363	1.88204	2.15777	0.335135	0.327778	0.342105	1	-0.185426		-1.65032	3.3634	3.44311	3.3073	0.309783	0.315789	0.305556	1	-0.00578743		-0.211639	2.62268
X	RpS14a	FBgn0004403	RP	RpS	0.39218	2.67822	0	0	2.02906	1.96238	2.09252	0.386868	0.391277	0.382671	1	-0.0607132		4.83818	3.45107	3.66357	3.2456	0.293428	0.303627	0.283567	1	0.157471		1.95081	1.44289	1.57996	1.31303	0.259459	0.283333	0.236842	1	0.314725		-2.03043	2.40967	2.27263	2.50611	0.195652	0.210526	0.185185	1	0.0603932		-1.85262	2.29697
X	RpS14b	FBgn0004404	RP	RpS	0.103155	0.723215	0	0	0.421816	0.358437	0.482144	0.0986436	0.0884956	0.108303	1	-0.372968		0.177489	0.996153	0.885869	1.10279	0.110036	0.100518	0.119238	1	-0.301931		1.5612	0.447723	0.522067	0.377292	0.0972973	0.111111	0.0842105	1	0.426134		0.03232	0.575227	0.852362	0.380206	0.048913	0.0789474	0.0277778	1	1.44995		-0.969005	0.510382
X	RpS15Aa	FBgn0010198	RP	RpS	0.434231	2.946	0	0	2.32021	1.71315	2.89804	0.415536	0.359671	0.468712	4.59466e-11	-0.795984		4.89793	3.31094	3.42197	3.20357	0.282221	0.282902	0.281563	1	0.044363		-0.849536	1.7873	1.75934	1.8138	0.305405	0.305556	0.305263	1	-0.0769311		-1.4772	2.72033	1.93128	3.27558	0.25	0.197368	0.287037	1	-0.837768		-0.966058	3.08361
X	RpS19a	FBgn0010412	RP	RpS	0.251044	1.73955	0	0	1.03973	1.0687	1.01216	0.228422	0.226928	0.229844	1	-7.17486e-05		0.487795	2.34139	2.44065	2.24542	0.226694	0.237306	0.216433	1	0.178991		2.76467	0.732556	0.905877	0.568357	0.159459	0.2	0.121053	1	0.81204		-1.8951	1.76691	2.10305	1.53036	0.141304	0.131579	0.148148	1	-0.0661682		-1.12512	1.00548
X	RpS28b	FBgn0030136	RP	RpS	0.426339	2.97542	0	0	2.13866	1.83403	2.42864	0.383477	0.336915	0.427798	1.95002e-05	-0.555134		2.94101	3.9761	4.00272	3.95036	0.329088	0.325389	0.332665	1	-0.0126625		3.75772	1.41354	1.13636	1.67614	0.248649	0.211111	0.284211	1	-0.572223		-2.91402	1.77681	1.90208	1.68866	0.184783	0.223684	0.157407	1	0.431984		-2.61222	2.08011
X	RpS5a	FBgn0002590	RP	RpS	0.247781	1.68966	0	0	1.12424	1.10887	1.13887	0.255549	0.261694	0.249699	1	-0.000608849		3.00797	2.27389	2.45771	2.09614	0.216505	0.236269	0.197395	1	0.320359		2.09544	0.733235	0.640377	0.821205	0.156757	0.138889	0.173684	1	-0.335292		-1.98091	1.12751	1.92016	0.56972	0.119565	0.184211	0.0740741	1	1.67826		-1.78813	0.896632
X	RpS6	FBgn0261592	RP	RpS	0.413619	2.77962	0	0	2.5763	2.13872	2.99283	0.453761	0.417826	0.487966	8.46542e-06	-0.518145		10.7125	3.57168	3.62432	3.52077	0.294447	0.287047	0.301603	1	-0.0739003		1.53857	1.70924	1.65557	1.76009	0.294595	0.305556	0.284211	1	-0.00913958		-1.23993	2.68119	2.4068	2.87428	0.228261	0.223684	0.231481	1	-0.125913		-1.15945	2.40445
X	eIF2Bbeta	FBgn0024996	translation	eIFs	0.0105887	0.0688669	0	0	0.0584908	0.0415514	0.0746149	0.0147965	0.00884956	0.0204573	1	-1.03017		0.477565	0.0644032	0.0465638	0.0816527	0.00815079	0.00621762	0.01002	1	-0.732246		-0.157633	0.0779372	0.109483	0.0480517	0.0135135	0.0166667	0.0105263	1	0.919469		0.112011	0	0	0	0	0	0	1	0		-0.239338	0.0612735
X	eIF2Bepsilon	FBgn0023512	translation	eIFs	0.0175813	0.107741	0	0	0.130696	0.123774	0.137285	0.0332922	0.0316056	0.0348977	1	-0.158275		1.6865	0.101993	0.147116	0.0583619	0.0152827	0.0196891	0.011022	1	1.06254		-0.127272	0.0792358	0.0452641	0.11142	0.0216216	0.0111111	0.0315789	1	-1.42397		0.152287	0.345364	0.217486	0.435353	0.0271739	0.0131579	0.037037	1	-1.34902		0.250295	0.101606
X	eIF2alpha	FBgn0261609	translation	eIFs	0.0392581	0.263489	0	0	0.18446	0.146309	0.220773	0.0437731	0.0360303	0.0511432	1	-0.600363		0.700294	0.331171	0.377523	0.286352	0.0387163	0.0404145	0.0370741	1	0.241901		0.210522	0.15552	0.126699	0.182823	0.027027	0.0222222	0.0315789	1	-0.406053		-0.318584	0.159211	0	0.271248	0.0108696	0	0.0185185	1	-25.624		-0.592486	0.271863
X	eIF3g1	FBgn0029629	translation	eIFs	0.0613008	0.398187	0	0	0.378474	0.294025	0.458857	0.0906289	0.0733249	0.1071	0.993518	-0.638793		3.46602	0.5032	0.500276	0.506028	0.0621498	0.0621762	0.0621242	1	0.00136615		0.592607	0.274221	0.252529	0.294771	0.0486486	0.0444444	0.0526316	1	-0.175581		-0.231115	0.144072	0.0611142	0.20245	0.0271739	0.0131579	0.037037	1	-1.60467		-0.667154	0.248249
X	eIF4E7	FBgn0040368	translation	eIFs	0.000466169	0.00204428	0	0	0.00280578	0	0.0054765	0.00154131	0	0.00300842	1	-21.5172		0.115739	0.00523023	0	0.0102875	0.000509424	0	0.001002	1	-21.2123		0.00608996	0	0	0	0	0	0	1	0		-0.0145113	0.033281	0	0.0567009	0.00543478	0	0.00925926	1	-24.129		0.117887	0
X	eIF4H1	FBgn0262734	translation	eIFs	0.303415	1.83574	0	0	1.98156	1.94724	2.01424	0.381936	0.385588	0.37846	1	-0.0240506		12.5599	1.71262	1.8733	1.55726	0.173714	0.189637	0.158317	1	0.318235		-3.58078	2.55983	2.31358	2.79313	0.42973	0.411111	0.447368	1	-0.305358		5.95669	2.03126	2.52765	1.68195	0.184783	0.197368	0.175926	1	0.397565		-0.653106	1.87525
X	eIF5	FBgn0030719	translation	eIFs	0.0764507	0.463778	0	0	0.474802	0.490928	0.459451	0.118064	0.123894	0.112515	1	0.1167		4.59388	0.426791	0.435469	0.418399	0.0550178	0.0569948	0.0531062	1	0.13333		-1.18099	0.538595	0.360575	0.707246	0.105405	0.0777778	0.131579	1	-0.949901		1.12056	0.735342	0.998195	0.550371	0.0706522	0.0789474	0.0648148	1	0.547203		0.0643766	0.517629
X	sta	FBgn0003517	RP	RpS	0.467192	3.18905	0	0	2.7699	2.27947	3.23673	0.468866	0.421618	0.513839	1.42257e-08	-0.611811		8.45485	3.84978	3.964	3.73935	0.313805	0.319171	0.308617	1	0.0794011		0.774795	1.79434	1.65089	1.93024	0.327027	0.305556	0.347368	1	-0.27227		-1.58657	2.84072	2.72555	2.92177	0.244565	0.236842	0.25	1	-0.164597		-1.50304	2.69152
[truncated: 209 more columns]

## Sheet: BodyWall
	AllCells	comment						cluster	adult fat body										adult glial cell										adult oenocyte										adult peripheral nervous system										adult salivary gland
n_gene	12924							markers	CG13315,CG34166,apolpp,CG2233,CG6503,Desat1,Nplp2,Tps1,CG4716,Prps										trol,Fas2,lncRNA:CR34335,N,ct,Tsf1,Ncc69,Rh50,Rbp6,Gs2										FASN2,FASN3,CG2765,LpR1,fus,CG30008,CG31523,bru2,bbc,CG10433										para,Sh,tutl,Syt1,Rdl,Ank2,NaCP60E,mbl,nrv3,cpo										whe,CG34212,CG45080,lcs,CG33109,CG16826,CG43679,Ag5r,trol,CG13947
n_cluster	{"annotation": 16, "L0.6": 20, "L1.2": 27, "L0.4": 17, "L2.0": 35, "L0.8": 24, "L1.0": 25, "L1.8": 34, "L1.6": 31, "L1.4": 26, "L4.0": 51, "L6.0": 70, "L8.0": 92, "L10.0": 109}							annotations	{"adult fat body": {"f": {"FCA33": 654}, "m": {"FCA32": 613}}}										{"adult glial cell": {"f": {"FCA33": 119}, "m": {"FCA32": 82}}}										{"adult oenocyte": {"f": {"FCA33": 646}, "m": {"FCA32": 743}}}										{"adult peripheral nervous system": {"f": {"FCA33": 80}, "m": {"FCA32": 95}}}										{"adult salivary gland": {"f": {"FCA33": 20}, "m": {"FCA32": 4}}}
tissue_count	16471							major_annotation	adult fat body										adult glial cell										adult oenocyte										adult peripheral nervous system										adult salivary gland
tissue_count_female	9644							cluster_count_female	654										119										646										80										20
tissue_count_male	6827							cluster_count_male	613										82										743										95										4
tissue_rep_counts_female	{"FCA33": 9644}	replicates						cluster_type	has_both_sex										has_both_sex										has_both_sex										has_both_sex										has_both_sex
tissue_rep_counts_male	{"FCA32": 6827}	replicates						cluster_rep_counts_female	{"FCA33": 654}										{"FCA33": 119}										{"FCA33": 646}										{"FCA33": 80}										{"FCA33": 20}
								cluster_rep_counts_male	{"FCA32": 613}										{"FCA32": 82}										{"FCA32": 743}										{"FCA32": 95}										{"FCA32": 4}
								count_bias_padj	1.34743e-06										0.886276										5.55671e-19										0.00111687										0.0186226
								log2_count_bias	-0.404976										0.0388859										-0.700208										-0.746307										1.82355
								count_bias_type	Unbiased										Unbiased										Unbiased										Unbiased										FemaleSignificant
								female_gene	285										21										140										5										0
								male_gene	884										6										145										3										0
								stats	avg_all	avg_female	avg_male	frac_all	frac_female	frac_male	padj	log2fc	bias	marker_score	avg_all	avg_female	avg_male	frac_all	frac_female	frac_male	padj	log2fc	bias	marker_score	avg_all	avg_female	avg_male	frac_all	frac_female	frac_male	padj	log2fc	bias	marker_score	avg_all	avg_female	avg_male	frac_all	frac_female	frac_male	padj	log2fc	bias	marker_score	avg_all
chr	symbol	FBgn	GeneGroup	GeneSubgroup	umi_tissue	norm_tissue	female_cls	male_cls
2L	Rack1	FBgn0020618	RP	RpL	0.584235	4.56751	5	0	5.86434	9.44994	2.03892	0.453039	0.561162	0.337684	2.92966e-25	2.07272	Female	6.65603	6.79311	8.41486	4.4396	0.427861	0.487395	0.341463	0.942814	1.0705		2.88631	4.69857	6.2117	3.38297	0.611231	0.702786	0.531629	1.16579e-10	0.913645		11.6856	2.25952	2.84181	1.76916	0.234286	0.3	0.178947	1	0.919108		-2.8619	8.94527
2L	RpL13	FBgn0011272	RP	RpL	0.67392	5.16898	7	0	6.17631	9.78473	2.32654	0.470403	0.594801	0.337684	5.92085e-29	2.11323	Female	5.44492	8.33353	9.06488	7.2722	0.497512	0.529412	0.45122	1	0.43546		3.85227	5.73501	7.13199	4.52041	0.680346	0.764706	0.606999	3.9361e-09	0.778274		13.5291	2.38252	2.75098	2.07224	0.245714	0.3	0.2	1	0.688077		-3.54929	8.14623
2L	RpL21	FBgn0032987	RP	RpL	0.741744	5.98268	7	0	8.66024	14.7462	2.16728	0.535912	0.70948	0.350734	2.86675e-57	2.84115	Female	7.94718	11.2849	12.6588	9.2911	0.577114	0.621849	0.512195	1	0.712114		5.78511	5.85826	7.40609	4.5125	0.719942	0.78483	0.663526	4.3749e-07	0.677493		11.357	3.17008	5.28285	1.39091	0.302857	0.4625	0.168421	0.145061	2.25938		-3.22032	9.9976
2L	RpL24	FBgn0032518	RP	RpL	0.760808	5.9216	6	0	7.20155	11.7116	2.38985	0.536701	0.669725	0.39478	8.11167e-44	2.32708	Female	6.04133	9.65637	10.3145	8.70123	0.587065	0.588235	0.585366	1	0.194203		5.14636	6.00844	7.01497	5.1333	0.730742	0.780186	0.687752	0.000612423	0.474402		11.057	3.28678	4.69818	2.09823	0.308571	0.425	0.210526	1	1.47548		-3.3201	8.20965
2L	RpL27A	FBgn0285948	RP	RpL	1.20085	9.54179	7	0	13.5931	23.3214	3.21408	0.643252	0.831804	0.442088	6.97913e-84	3.16636	Female	8.47872	15.5564	18.4602	11.3425	0.656716	0.714286	0.573171	0.753399	0.900222		5.58645	9.97315	12.2707	7.97557	0.834413	0.890093	0.786003	5.79555e-07	0.628775		11.3861	3.57858	5.03759	2.34994	0.354286	0.475	0.252632	0.904004	1.4715		-5.24638	18.9951
2L	RpL30	FBgn0086710	RP	RpL	0.255838	2.07759	4	0	3.25838	5.73804	0.612861	0.256511	0.380734	0.12398	7.13157e-18	2.9505	Female	4.75522	3.26151	4.44223	1.54804	0.263682	0.302521	0.207317	1	1.25382		1.99066	2.23286	2.94709	1.61186	0.411807	0.479876	0.352624	0.000180141	0.773564		12.1964	0.38148	0.279335	0.467497	0.0457143	0.05	0.0421053	1	-0.343397		-3.33736	3.53533
2L	RpL36A	FBgn0031980	RP	RpL	0.702518	5.65271	7	0	8.07216	13.7041	2.06348	0.499605	0.678899	0.30832	1.21175e-53	2.9229	Female	7.9047	9.99375	13.3729	5.08986	0.522388	0.605042	0.402439	0.0914756	1.47801		4.20603	5.58392	6.76387	4.55802	0.671706	0.718266	0.631225	0.0155422	0.466018		11.4973	1.91462	2.51746	1.40695	0.24	0.325	0.168421	1	1.16985		-4.21684	8.75443
2L	RpL37A	FBgn0261608	RP	RpL	0.613746	4.91332	6	0	6.23413	10.7808	1.38341	0.422257	0.591743	0.241436	9.32891e-43	3.0325	Female	4.50229	7.29024	8.9292	4.91175	0.447761	0.504202	0.365854	0.883975	1.00811		2.98541	4.99791	6.39988	3.77897	0.648668	0.733746	0.574697	1.91038e-09	0.820232		12.3081	2.55313	4.22075	1.14883	0.228571	0.375	0.105263	0.432835	2.4104		-3.19585	4.97427
2L	RpL40	FBgn0003941	RP	RpL	0.488661	3.71176	7	0	4.76405	8.05023	1.25808	0.363852	0.495413	0.223491	1.66015e-25	2.51804	Female	4.18696	4.88285	5.71083	3.68128	0.358209	0.403361	0.292683	1	0.816532		1.74926	4.71586	5.80442	3.76941	0.631389	0.69969	0.572005	1.84285e-05	0.638508		16.7684	1.87255	2.17026	1.62184	0.194286	0.2125	0.178947	1	0.361661		-2.75892	5.12586
2L	RpL5	FBgn0064225	RP	RpL	0.662202	5.19863	2	0	6.48541	9.80407	2.94478	0.507498	0.582569	0.427406	2.94716e-19	1.60063	Female	6.0786	9.80059	9.62246	10.0591	0.557214	0.563025	0.54878	1	0.0431321		5.67161	5.2957	6.7785	4.00647	0.683225	0.752322	0.623149	3.37644e-10	0.783781		11.0037	3.5585	4.5165	2.75176	0.32	0.4125	0.242105	1	1.12491		-2.03753	6.49088
2L	RpL7	FBgn0005593	RP	RpL	0.89396	7.00497	7	0	9.99743	16.4871	3.07371	0.570639	0.747706	0.381729	1.49037e-61	2.80007	Female	8.70934	11.9505	14.4952	8.25761	0.562189	0.630252	0.463415	0.595393	1.05934		4.67183	7.75542	9.93975	5.85625	0.740101	0.806502	0.682369	2.25897e-12	0.838953		12.1711	3.59562	5.18004	2.26138	0.331429	0.4875	0.2	0.405628	1.77327		-3.30793	10.5511
2L	RpL9	FBgn0015756	RP	RpL	0.731056	5.68268	7	0	8.01206	13.8048	1.8319	0.498816	0.666667	0.319739	1.63733e-53	2.92683	Female	7.11617	9.08793	11.4172	5.70765	0.522388	0.613445	0.390244	0.0913097	1.41884		4.25839	6.89528	8.34078	5.6385	0.720662	0.794118	0.656797	1.84754e-07	0.691287		15.2822	2.16278	2.75293	1.66581	0.257143	0.3375	0.189474	1	1.03519		-3.98334	6.52967
2L	RpLP1	FBgn0002593	RP	RpL	1.04489	8.23248	8	0	12.3678	21.4277	2.70197	0.596685	0.802752	0.376835	3.65519e-84	3.34232	Female	9.43373	13.7312	16.9319	9.08626	0.587065	0.655462	0.487805	0.0658832	1.22595		4.9908	8.9838	11.9497	6.40509	0.795536	0.877709	0.724092	9.38879e-16	0.942937		13.4447	3.42056	4.71203	2.333	0.302857	0.4125	0.210526	1	1.41836		-4.54651	15.1934
2L	RpS13	FBgn0010265	RP	RpS	0.691102	5.2714	6	0	6.43563	10.405	2.20075	0.496448	0.608563	0.376835	2.01188e-30	2.11255	Female	6.20688	9.94498	10.7315	8.80363	0.522388	0.546218	0.487805	1	0.33989		5.11382	5.88213	6.88101	5.01365	0.711303	0.760062	0.66891	0.00155031	0.464251		14.5357	2.26534	2.6874	1.90992	0.228571	0.275	0.189474	1	0.61671		-3.99462	9.467
2L	RpS2	FBgn0004867	RP	RpS	0.809137	6.1668	7	0	8.74491	14.675	2.41821	0.52644	0.675841	0.367047	1.39603e-47	2.63332	Female	8.12327	10.2719	12.5266	6.99999	0.542289	0.596639	0.463415	0.538625	0.983062		4.7688	7.62525	9.58032	5.92543	0.74802	0.823529	0.682369	2.1946e-12	0.838546		16.8765	2.87071	3.79861	2.08931	0.245714	0.3125	0.189474	1	1.12744		-3.92357	13.5844
2L	RpS21	FBgn0015521	RP	RpS	0.715813	5.91839	8	0	9.96348	17.7344	1.67278	0.490134	0.691131	0.275693	1.22497e-64	3.53906	Female	8.70483	9.67957	13.0892	4.7315	0.507463	0.596639	0.378049	0.0215774	1.64927		4.2377	5.95479	8.10373	4.08639	0.655868	0.736842	0.585464	6.98743e-09	0.857697		11.0701	2.34533	2.96498	1.82351	0.24	0.2875	0.2	1	0.741661		-3.78591	10.4446
2L	RpS26	FBgn0261597	RP	RpS	0.750849	5.71509	7	0	7.33218	12.2301	2.10668	0.485399	0.649847	0.309951	7.04546e-46	2.71205	Female	5.44987	9.31701	10.7797	7.19427	0.562189	0.621849	0.47561	0.71624	0.905753		4.95971	7.06366	8.53368	5.78554	0.732181	0.781734	0.689098	8.50278e-05	0.53931		15.4853	1.86365	2.79693	1.07773	0.217143	0.3	0.147368	1	1.48732		-4.98234	11.428
2L	RpS27A	FBgn0003942	RP	RpS	1.13972	8.6045	7	0	12.4135	20.6913	3.5821	0.653512	0.807339	0.489396	7.41882e-73	2.74194	Female	9.85183	13.0822	16.6279	7.93664	0.587065	0.672269	0.463415	0.0671827	1.3872		3.97521	11.9433	13.8226	10.3094	0.840173	0.902477	0.786003	2.13495e-07	0.637767		18.1886	3.72638	4.52703	3.05214	0.342857	0.425	0.273684	1	0.949108		-4.83438	18.1076
2L	RpS28-like	FBgn0085211	RP	RpS	0.000485702	0.0035363	0	0	0.00217549	0	0.00449648	0.000789266	0	0.00163132	1	-21.0435		0.0194698	0	0	0	0	0	0	1	0		-0.012	0.00155294	0.00333906	0	0.000719942	0.00154799	0	1	20.7644		0.0157865	0.0553766	0.121136	0	0.0114286	0.025	0	1	25.2765		0.25202	0
2L	eEF1delta	FBgn0032198	translation	eEFs	0.0534268	0.403009	0	0	0.844665	1.05774	0.61734	0.116811	0.103976	0.130506	1	0.0810799		4.33534	0.475914	0.562437	0.350351	0.0547264	0.0504202	0.0609756	1	0.155089		0.159523	0.362281	0.469068	0.269436	0.0892729	0.100619	0.0794078	1	0.449577		2.60693	0.183996	0.364954	0.0316106	0.0228571	0.0375	0.0105263	1	2.65969		-0.588254	0.585337
2L	eEF2	FBgn0000559	translation	eEFs	0.784492	6.24932	2	0	8.04162	11.6243	4.21937	0.607735	0.665138	0.546493	5.09653e-21	1.35892	Female	8.80525	11.2299	11.2493	11.2016	0.547264	0.563025	0.52439	1	0.166616		4.78074	4.93278	6.16208	3.86397	0.703384	0.767802	0.647376	7.73045e-07	0.65005		5.9791	3.61537	3.91482	3.3632	0.36	0.3625	0.357895	1	0.140831		-2.72627	11.9965
2L	eIF3h	FBgn0022023	translation	eIFs	0.0518483	0.391434	0	0	0.555103	0.899846	0.187303	0.0647198	0.0810398	0.0473083	1	1.50794		1.11218	0.595238	0.682699	0.468312	0.0696517	0.0588235	0.0853659	1	-0.0715467		0.547493	0.364115	0.429007	0.307696	0.0993521	0.122291	0.0794078	1	0.567846		3.32206	0.262845	0.330698	0.205706	0.04	0.0375	0.0421053	1	-0.0177423		-0.179553	0.34153
2L	eIF3i	FBgn0015834	translation	eIFs	0.0593765	0.461092	0	0	0.538842	0.890667	0.163486	0.0544594	0.0657492	0.0424144	1	1.49729		0.129982	0.549321	0.590099	0.490144	0.0696517	0.0588235	0.0853659	1	-0.261185		0.414344	0.531526	0.662788	0.4174	0.12959	0.154799	0.107672	1	0.550051		4.94694	0.283917	0.0236967	0.503049	0.0285714	0.0125	0.0421053	1	-2.98103		-0.555633	0.724848
2L	eIF4A	FBgn0001942	translation	eIFs	0.516227	3.71191	0	0	4.4831	5.73508	3.14739	0.449882	0.438838	0.461664	0.189136	0.447647		7.02944	8.7562	7.3534	10.792	0.452736	0.453782	0.45122	1	-0.375905		4.9091	4.55571	4.90672	4.25053	0.688985	0.702786	0.676985	1	0.168152		18.0832	2.69979	2.67903	2.71728	0.268571	0.275	0.263158	1	0.049846		-1.32819	5.87358
2L	eRF3	FBgn0020443	translation	eRFs	0.0553089	0.322838	0	0	0.376006	0.448855	0.298285	0.0670876	0.0519878	0.0831974	1	-0.209154		1.1675	0.532038	0.439523	0.666297	0.0597015	0.0420168	0.0853659	1	-0.917461		0.302627	0.640319	0.603467	0.672361	0.202304	0.208978	0.196501	1	-0.053141		10.1114	0.220605	0.268164	0.180554	0.0228571	0.0375	0.0105263	1	1.38075		-0.575779	0.529097
2L	mEFG1	FBgn0263133	translation	mito	0.00449274	0.031833	0	0	0.0221422	0.00278356	0.0427957	0.00710339	0.0030581	0.0114192	1	-3.14302		0.182103	0	0	0	0	0	0	1	0		-0.105	0.0219713	0.0208975	0.022905	0.00719942	0.00928793	0.00538358	1	0.347434		0.197841	0.0565211	0	0.104118	0.00571429	0	0.0105263	1	-24.6014		0.0338999	0
2L	mEFTs	FBgn0032646	translation	mito	0.0145104	0.115626	0	0	0.125513	0.168724	0.0794119	0.0197316	0.0168196	0.0228385	1	0.125072		0.39252	0.281973	0.144851	0.480967	0.0348259	0.0168067	0.0609756	1	-2.01136		0.525881	0.0804714	0.103969	0.0600416	0.0215983	0.0247678	0.0188425	1	0.420082		0.532948	0.229388	0.13089	0.312334	0.0285714	0.0125	0.0421053	1	-1.55035		0.346511	0
2L	mRF1	FBgn0032486	translation	mito	0.00279279	0.0246225	0	0	0.0116239	0.0225192	0	0.00157853	0.0030581	0	1	22.4528		-0.0662778	0.0271568	0	0.0665673	0.00497512	0	0.0121951	1	-24.4557		0.0583135	0.0111662	0	0.0208747	0.00287977	0	0.00538358	1	-22.9722		0.0178357	0	0	0	0	0	0	1	0		-0.060136	0
2R	RpL11	FBgn0013325	RP	RpL	0.423396	3.3632	3	0	4.25497	6.63383	1.71701	0.371744	0.446483	0.292007	2.13138e-12	1.68146	Female	5.14561	5.75429	6.78033	4.26527	0.432836	0.495798	0.341463	1	0.96463		4.01262	3.20867	3.9986	2.52187	0.534197	0.603715	0.473755	0.000134848	0.644848		11.1048	1.67849	2.54559	0.948307	0.188571	0.2375	0.147368	1	1.16661		-2.62213	4.7609
2R	RpL12	FBgn0034968	RP	RpL	0.700088	5.4441	4	0	6.91252	10.939	2.61668	0.52644	0.633028	0.412724	3.5773e-32	1.99127	Female	7.17851	8.57443	9.50866	7.21865	0.527363	0.571429	0.463415	1	0.624515		4.51441	5.42411	6.56547	4.43174	0.698344	0.76935	0.636608	1.58592e-06	0.641088		11.323	2.86022	4.20593	1.72699	0.291429	0.4	0.2	1	1.49077		-3.1402	6.10573
2R	RpL18A	FBgn0010409	RP	RpL	0.92978	7.20587	8	0	10.2771	17.4979	2.57343	0.566693	0.755352	0.365416	1.36965e-69	3.06153	Female	8.32461	10.7981	13.238	7.2571	0.587065	0.672269	0.463415	0.187406	1.25192		4.62525	8.57555	11.2596	6.24187	0.776098	0.856037	0.706595	4.27736e-18	0.988031		14.7012	2.5239	4.43662	0.913183	0.251429	0.425	0.105263	0.0870849	2.73533		-5.28074	18.6246
2R	RpL19	FBgn0285950	RP	RpL	0.962448	7.62406	7	0	10.5414	17.0504	3.59706	0.614049	0.753823	0.464927	2.78171e-55	2.40415	Female	8.75969	12.422	14.5961	9.26704	0.552239	0.605042	0.47561	1	0.925216		3.74503	7.88003	9.508	6.46459	0.773218	0.834365	0.720054	6.52892e-06	0.603816		10.5743	3.75212	5.11386	2.60539	0.32	0.425	0.231579	1	1.31741		-4.31228	15.3918
2R	RpL23	FBgn0010078	RP	RpL	0.984609	7.76591	8	0	10.8166	18.3772	2.75038	0.584057	0.772171	0.383361	1.13513e-70	3.05435	Female	7.47864	11.8859	14.6247	7.91137	0.58209	0.647059	0.487805	0.415267	1.04462		4.09767	8.51147	10.6275	6.67167	0.779698	0.848297	0.720054	3.02027e-09	0.741788		12.0392	3.75761	3.83734	3.69048	0.32	0.3625	0.284211	1	0.410133		-4.3072	12.365
2R	RpL29	FBgn0016726	RP	RpL	0.500743	4.01354	6	0	5.26535	9.01786	1.26185	0.402526	0.558104	0.236542	2.16301e-35	2.80411	Female	5.11944	5.95338	7.67507	3.45485	0.427861	0.487395	0.341463	0.571397	1.21937		2.94737	3.85844	5.11302	2.76765	0.591793	0.678019	0.516824	9.84187e-09	0.847979		11.3426	2.90498	4.27884	1.74806	0.297143	0.4625	0.157895	0.252171	2.02017		-0.983721	4.29637
2R	RpL31	FBgn0285949	RP	RpL	0.784486	6.11807	7	0	8.45298	14.5046	1.99663	0.514601	0.697248	0.319739	2.11179e-59	3.00854	Female	7.10543	8.7043	10.825	5.62665	0.497512	0.571429	0.390244	0.390234	1.19138		2.84485	7.26395	8.94141	5.80548	0.742261	0.814241	0.679677	4.99076e-08	0.704759		14.8231	2.21606	3.7831	0.896452	0.245714	0.4125	0.105263	0.138945	2.60654		-4.64542	8.85228
2R	RpL37b	FBgn0034822	RP	RpL	0.000364277	0.00212033	0	0	0	0	0	0	0	0	1	0		-0.0116874	0	0	0	0	0	0	1	0		-0.0045	0	0	0	0	0	0	1	0		-0.0122866	0	0	0	0	0	0	1	0		-0.00419553	0
2R	RpL38	FBgn0040007	RP	RpL	0.515256	4.2145	7	0	6.33247	10.7072	1.66517	0.44041	0.571865	0.300163	1.8659e-32	2.52196	Female	8.1573	6.96959	8.87745	4.20086	0.442786	0.495798	0.365854	0.661152	1.14699		3.81247	3.80083	4.99553	2.76211	0.557235	0.633127	0.491252	1.97621e-06	0.771875		10.2677	1.65846	2.2544	1.15661	0.171429	0.2375	0.115789	1	1.2512		-3.54949	9.5882
2R	RpL39	FBgn0023170	RP	RpL	0.683269	5.45218	8	0	7.50272	12.9097	1.73412	0.479874	0.655963	0.292007	1.08832e-52	2.98325	Female	6.82814	8.38479	10.0064	6.03146	0.532338	0.579832	0.463415	1	0.862047		4.34908	4.7542	6.44654	3.28281	0.641469	0.729102	0.565276	2.62583e-11	0.919508		9.07313	2.41264	3.05106	1.87502	0.245714	0.325	0.178947	1	1.03377		-3.64933	13.8361
2R	RpL41	FBgn0066084	RP	RpL	1.03433	8.41436	9	0	11.573	19.5854	3.02465	0.621152	0.787462	0.443719	3.48746e-71	2.86683	Female	7.75602	13.1182	17.5545	6.68017	0.636816	0.756303	0.463415	4.67108e-05	1.92504	Female	5.03676	6.93846	9.0754	5.0805	0.773218	0.852941	0.703903	9.93252e-12	0.830848		5.95294	2.71657	3.73866	1.85587	0.268571	0.3875	0.168421	1	1.48734		-6.33327	15.4016
2R	RpLP0-like	FBgn0033485	RP	RpL	0.0173032	0.119265	0	0	0.103882	0.121657	0.0849174	0.0149961	0.0107034	0.0195759	1	-0.22993		-0.059587	0.149595	0.132458	0.174465	0.0149254	0.0168067	0.0121951	1	0.142067		-0.0220075	0.223617	0.194168	0.249221	0.0655148	0.0588235	0.0713324	1	-0.382274		3.31334	0.0400982	0.0877149	0	0.0114286	0.025	0	1	25.0426		-0.105152	0
2R	RpLP2	FBgn0003274	RP	RpL	1.19497	9.83152	9	0	14.2898	24.3508	3.55604	0.654301	0.83945	0.45677	1.64613e-85	3.13522	Female	8.81635	16.5312	19.108	12.7917	0.706468	0.781513	0.597561	0.539044	1.01441		6.77563	8.68621	11.865	5.92241	0.781138	0.863777	0.709287	2.33093e-18	1.01866	Female	5.83386	3.32364	5.28583	1.67127	0.348571	0.5125	0.210526	0.0870849	2.04794		-5.79672	16.1412
2R	RpS11	FBgn0033699	RP	RpS	0.947026	7.57408	8	0	11.5123	19.978	2.48036	0.576953	0.781346	0.358891	1.69118e-78	3.3025	Female	8.9781	12.6	14.6728	9.59188	0.58209	0.638655	0.5	0.570015	0.934959		4.8034	8.77294	11.4947	6.40648	0.772498	0.834365	0.718708	1.1189e-10	0.805789		13.9419	3.96128	5.35046	2.79144	0.314286	0.4	0.242105	1	1.20452		-3.57366	12.4387
2R	RpS15	FBgn0034138	RP	RpS	1.1124	8.66953	8	0	13.0347	22.0406	3.42648	0.648777	0.833333	0.451876	2.17033e-84	3.08888	Female	10.6778	15.0846	17.9	10.999	0.656716	0.731092	0.54878	0.284431	1.10247		6.38545	9.63243	11.8773	7.68058	0.809935	0.880805	0.748318	2.74973e-11	0.771787		13.0473	2.35403	3.36987	1.49859	0.257143	0.35	0.178947	1	1.36408		-6.56739	18.9337
2R	RpS15Ab	FBgn0033555	RP	RpS	0.0166353	0.137548	0	0	0.188466	0.340562	0.0261977	0.0157853	0.0259939	0.00489396	1	3.02674		0.0699369	0.0803799	0.0942081	0.0603122	0.00995025	0.00840336	0.0121951	1	-0.0485404		-0.118881	0.0716608	0.0782206	0.0659575	0.0223182	0.0247678	0.0201884	1	0.151046		0.49549	0.0478183	0.104603	0	0.00571429	0.0125	0	1	24.7574		-0.208242	0
2R	RpS16	FBgn0034743	RP	RpS	0.885216	6.97345	8	0	9.041	15.4583	2.19448	0.552486	0.724771	0.368679	1.5828e-61	2.88749	Female	6.32003	10.6593	12.7767	7.58652	0.577114	0.647059	0.47561	0.571397	1.02246		4.31363	7.6595	8.99131	6.50156	0.778258	0.817337	0.74428	3.84698e-05	0.500503		13.7397	3.4208	5.19388	1.92768	0.297143	0.425	0.189474	0.784899	1.83166		-4.09053	13.7895
2R	RpS18	FBgn0010411	RP	RpS	1.19005	8.94981	7	0	11.7999	18.8275	4.30229	0.669298	0.793578	0.536705	2.75051e-55	2.25492	Female	8.39993	14.0767	17.3121	9.38143	0.641791	0.722689	0.52439	0.0469818	1.29181		5.04832	11.9039	14.6905	9.48108	0.850252	0.902477	0.804845	1.96209e-11	0.732976		16.2245	3.86484	4.75164	3.11805	0.365714	0.4625	0.284211	1	0.986028		-4.88184	14.3009
2R	RpS23	FBgn0033912	RP	RpS	1.04914	8.20858	7	0	11.5432	19.3966	3.16449	0.624309	0.796636	0.440457	1.67104e-71	2.8373	Female	8.68925	13.102	16.4929	8.18107	0.626866	0.705882	0.512195	0.0670829	1.31023		5.25786	9.34667	11.2095	7.727	0.832973	0.874613	0.79677	7.80487e-05	0.503474		14.0157	2.51337	3.43648	1.73601	0.251429	0.3375	0.178947	1	1.24801		-6.44822	12.9152
2R	RpS24	FBgn0261596	RP	RpS	0.4492	3.58356	7	0	5.17635	8.91252	1.1903	0.357537	0.498471	0.207178	3.25856e-28	2.7669	Female	5.05755	5.95828	7.88396	3.1637	0.39801	0.470588	0.292683	0.298858	1.45337		3.25335	3.86079	4.81404	3.03198	0.575954	0.656347	0.506057	8.25215e-07	0.740436		13.888	1.52795	1.858	1.25002	0.154286	0.2125	0.105263	1	1.00735		-3.25176	7.3641
2R	eEF1alpha1	FBgn0284245	translation	eEFs	2.07401	15.6672	3	0	19.4025	26.9328	11.3686	0.861878	0.905199	0.815661	2.58322e-42	1.34413	Female	8.23513	25.2554	27.8384	21.5068	0.78607	0.857143	0.682927	1	0.890401		6.26627	16.9982	19.2061	15.0786	0.944564	0.9613	0.930013	5.57189e-08	0.434893		9.28399	4.614	5.63009	3.75834	0.417143	0.5	0.347368	1	0.961024		-9.6943	23.4751
2R	eEF1beta	FBgn0028737	translation	eEFs	0.37319	3.00895	3	0	5.01267	8.24495	1.5642	0.378848	0.492355	0.257749	2.15605e-21	2.21223	Female	8.45491	4.11244	4.9275	2.9296	0.308458	0.344538	0.256098	1	0.827973		1.59661	3.3458	4.05131	2.73241	0.518359	0.563467	0.479139	0.142369	0.427133		13.6713	0.68232	0.967898	0.441833	0.0857143	0.1125	0.0631579	1	1.05359		-3.97363	4.67443
2R	eEF5	FBgn0285952	translation	eEFs	0.627408	4.7104	4	0	6.96523	11.3377	2.30028	0.485399	0.603976	0.358891	3.08313e-31	2.17366	Female	8.981	8.43269	10.227	5.82875	0.482587	0.563025	0.365854	0.570015	1.22087		4.50822	6.71773	8.6105	5.07206	0.723542	0.775542	0.678331	1.76661e-09	0.71694		20.0634	1.27805	2.16037	0.535039	0.137143	0.225	0.0631579	1	2.1055		-5.02612	14.3052
2R	eEFSec	FBgn0034627	translation	eEFs	0.00242851	0.0155486	0	0	0.0359317	0.0365952	0.0352239	0.00631413	0.00458716	0.00815661	1	-0.547611		0.253055	0.0397692	0	0.097483	0.00497512	0	0.0121951	1	-24.6944		0.0645523	0.0158178	0.00649126	0.0239267	0.00647948	0.00309598	0.00942127	1	-1.78034		0.276939	0.0172741	0.0377872	0	0.00571429	0.0125	0	1	24.0652		0.07707	0
2R	eIF2Bdelta	FBgn0034858	translation	eIFs	0.0219174	0.141612	0	0	0.108637	0.0912692	0.127166	0.0339384	0.029052	0.0391517	1	-0.6541		0.830375	0.0973606	0.164449	0	0.00497512	0.00840336	0	1	24.6173		-0.384582	0.181314	0.17395	0.187716	0.0539957	0.0526316	0.0551817	1	-0.138716		2.2185	0.16396	0.115741	0.204566	0.0171429	0.0125	0.0210526	1	-0.71741		-0.0775095	0
2R	eIF2Bgamma	FBgn0034029	translation	eIFs	0.00965334	0.0733522	0	0	0.105428	0.136323	0.072467	0.011839	0.00917431	0.0146819	1	-0.127031		0.16466	0.0663975	0	0.162755	0.00995025	0	0.0243902	1	-25.3914		0.0158732	0.111054	0.143817	0.0825673	0.0287977	0.0325077	0.025572	1	0.453721		1.30803	0.0283306	0	0.052188	0.00571429	0	0.0105263	1	-24.1768		-0.0825042	0
2R	eIF3b	FBgn0034237	translation	eIFs	0.0616835	0.473755	0	0	0.552003	0.745726	0.345323	0.0678769	0.0611621	0.0750408	1	0.350068		0.767559	0.830359	0.612542	1.14646	0.0945274	0.0588235	0.146341	1	-1.29598		0.972703	0.393529	0.563868	0.245429	0.113031	0.160991	0.0713324	0.0707823	1.20108		3.62796	0.266727	0.474428	0.0918202	0.0342857	0.05	0.0210526	1	1.76642		-0.490222	1.40167
2R	eIF3c	FBgn0034258	translation	eIFs	0.0713978	0.513397	0	0	0.767025	0.948483	0.573431	0.0923441	0.0749235	0.11093	1	-0.0328921		1.87946	1.38018	1.20983	1.62741	0.124378	0.0840336	0.182927	1	-1.0382		1.56156	0.509576	0.638262	0.39769	0.147588	0.179567	0.119785	0.626587	0.624708		5.38012	0.178859	0.22965	0.136088	0.0342857	0.0375	0.0315789	1	0.501856		-0.668377	1.27858
2R	eIF3j	FBgn0027619	translation	eIFs	0.0724906	0.521582	0	0	0.859968	0.970286	0.742271	0.124704	0.102446	0.14845	1	-0.194736		3.79474	0.993691	0.892596	1.1404	0.104478	0.0756303	0.146341	1	-0.714336		1.01096	0.515561	0.659436	0.390471	0.144708	0.178019	0.115747	0.617339	0.62683		5.06436	0.288402	0.138705	0.414463	0.0457143	0.0375	0.0526316	1	-1.13624		-0.44177	0
2R	eIF3k	FBgn0034654	translation	eIFs	0.0443808	0.339602	0	0	0.443168	0.692346	0.177325	0.0449882	0.0489297	0.040783	1	1.08552		0.306895	0.781346	0.839307	0.697232	0.0895522	0.0840336	0.097561	1	0.0309353		1.21668	0.333871	0.454712	0.228806	0.102952	0.139319	0.0713324	0.360396	0.989966		4.05263	0.201991	0.414629	0.0229282	0.0228571	0.0375	0.0105263	1	2.89088		-0.404497	0.697636
2R	eIF3m	FBgn0033902	translation	eIFs	0.089187	0.68515	0	0	0.960267	1.39672	0.494621	0.10734	0.116208	0.0978793	1	0.817407		1.794	1.4292	1.22416	1.72675	0.159204	0.134454	0.195122	1	-0.576799		1.9985	0.768676	0.973265	0.590796	0.185745	0.218266	0.15747	0.603315	0.564357		6.69024	0.731329	0.827359	0.650461	0.0914286	0.1	0.0842105	1	0.192574		0.266764	1.85147
2R	mEFTu1	FBgn0024556	translation	mito	0.0259851	0.217598	0	0	0.220371	0.333981	0.0991625	0.0276243	0.0321101	0.0228385	1	1.01286		0.178284	0.180439	0.267881	0.0535421	0.0298507	0.0336134	0.0243902	1	1.42364		0.120567	0.154986	0.256487	0.0667365	0.037437	0.0526316	0.0242261	1	1.35239		0.820295	0.134842	0.122076	0.145592	0.0171429	0.025	0.0105263	1	0.60922		-0.176188	0.765931
2R	mEFTu2	FBgn0033184	translation	mito	0.0099569	0.0851551	0	0	0.129989	0.17838	0.0783624	0.0149961	0.0168196	0.0130506	1	0.860783		0.353869	0.155338	0.262378	0	0.0149254	0.0252101	0	1	25.8623		0.135537	0.0459788	0.065296	0.0291835	0.012959	0.0170279	0.00942127	1	0.908479		0.230546	0.133161	0	0.245296	0.0228571	0	0.0421053	1	-26.262		0.307145	0
2R	mIF3	FBgn0033712	translation	mito	0.00740696	0.03911	0	0	0.0837096	0.124153	0.0405611	0.0157853	0.0214067	0.00978793	1	1.22503		0.567188	0	0	0	0	0	0	1	0		-0.171	0.0540903	0.0689095	0.0412058	0.0215983	0.0294118	0.0148048	1	0.883523		0.985803	0	0	0	0	0	0	1	0		-0.15943	0.13765
2R	tor	FBgn0003733	special	special	0.0156032	0.0498403	0	0	0.00714915	0.0138501	0	0.000789266	0.00152905	0	1	21.7536		-0.809718	0	0	0	0	0	0	1	0		-0.3315	0.464068	0.459237	0.468268	0.146148	0.150155	0.142665	1	0.0195248		8.94609	0	0	0	0	0	0	1	0		-0.309071	0
3L	Nelf-E	FBgn0017430	special	special	0.00582843	0.0421938	0	0	0.0538098	0.0649505	0.0419239	0.00947119	0.00917431	0.00978793	1	0.146575		0.236758	0.0120521	0.020357	0	0.00497512	0.00840336	0	1	23.3091		-0.02	0.0302683	0.0439999	0.0183294	0.0107991	0.0154799	0.00672948	1	1.22172		0.337018	0.0506137	0	0.0932358	0.00571429	0	0.0105263	1	-24.5391		-0.000990945	0
3L	RpL10	FBgn0024733	RP	RpL	0.722678	5.70944	6	0	7.27731	11.4017	2.87707	0.535912	0.643731	0.420881	2.92861e-31	1.98381	Female	7.53429	9.17518	11.216	6.21352	0.472637	0.529412	0.390244	0.830171	1.03282		2.95695	5.19455	6.3489	4.1909	0.685385	0.75387	0.625841	5.04312e-06	0.63414		9.82118	2.99236	4.73269	1.52681	0.274286	0.4	0.168421	0.76691	1.9522		-3.36495	10.8701
3L	RpL10Ab	FBgn0036213	RP	RpL	0.853461	6.56626	8	0	9.43095	15.6598	2.78546	0.569061	0.718654	0.409462	9.63369e-54	2.58792	Female	9.20082	10.3351	12.6845	6.92553	0.562189	0.613445	0.487805	0.554174	0.921401		4.44385	7.92921	9.9224	6.19624	0.777538	0.842105	0.7214	1.19053e-10	0.7468		16.1758	2.66136	3.83504	1.67301	0.268571	0.3625	0.189474	1	1.41299		-4.30252	13.4727
3L	RpL14	FBgn0017579	RP	RpL	0.968153	7.54745	7	0	10.9794	18.7275	2.71316	0.576164	0.7737	0.365416	1.72609e-73	3.16579	Female	8.86462	11.4825	14.1493	7.61228	0.557214	0.647059	0.426829	0.107067	1.35894		4.16117	8.92339	10.8991	7.20562	0.763139	0.829721	0.705249	3.20358e-07	0.683039		14.2522	3.50085	4.98114	2.25429	0.308571	0.4125	0.221053	1	1.38308		-3.9453	13.7394
3L	RpL15	FBgn0028697	RP	RpL	0.780663	6.14497	5	0	7.82316	11.8667	3.50923	0.591949	0.686544	0.491028	3.21112e-32	1.7672	Female	8.23363	11.825	13.5	9.39416	0.616915	0.672269	0.536585	0.838129	0.838517		6.39631	5.37658	6.46703	4.42847	0.683225	0.73065	0.641992	0.000100353	0.535163		7.09492	3.58958	4.28655	3.00265	0.337143	0.4	0.284211	1	0.779371		-3.03996	6.42151
3L	RpL18	FBgn0035753	RP	RpL	0.64271	5.03208	4	0	6.46707	10.4136	2.25656	0.474349	0.607034	0.33279	8.55254e-33	2.2453	Female	6.1452	8.2684	9.21644	6.89259	0.512438	0.563025	0.439024	1	0.672541		4.35691	4.95081	5.97295	4.06211	0.665947	0.719814	0.619112	5.58951e-05	0.570829		11.9914	2.48496	3.24863	1.84186	0.251429	0.3125	0.2	1	1.01762		-3.24501	8.4871
3L	RpL23A	FBgn0026372	RP	RpL	0.694868	5.51668	7	0	7.71	12.9823	2.08506	0.482242	0.634557	0.319739	3.6542e-42	2.64508	Female	6.56158	7.88712	9.71271	5.23778	0.502488	0.563025	0.414634	0.571397	1.07587		3.42998	5.92181	7.84685	4.24809	0.677466	0.767802	0.598923	1.59479e-13	0.949802		12.4345	2.44106	3.8282	1.27295	0.245714	0.375	0.136842	0.894615	1.9512		-3.7015	8.2322
3L	RpL26	FBgn0036825	RP	RpL	0.794083	6.16475	5	0	8.69004	14.0066	3.01789	0.555643	0.711009	0.389886	5.72777e-49	2.48086	Female	8.44275	9.05488	11.1576	6.00343	0.537313	0.596639	0.45122	0.276363	1.10196		3.77406	6.63598	7.75711	5.66121	0.729302	0.781734	0.683715	1.48716e-05	0.554548		12.6625	2.67596	3.50041	1.98169	0.245714	0.2875	0.210526	1	0.818552		-4.51918	10.8919
3L	RpL28	FBgn0035422	RP	RpL	0.771434	6.05758	5	0	7.4211	11.4515	3.12119	0.531965	0.651376	0.404568	1.25169e-32	2.00094	Female	6.01278	8.37941	10.3242	5.55712	0.522388	0.596639	0.414634	0.149676	1.22633		3.31888	6.25868	7.27749	5.37288	0.722822	0.766254	0.685061	0.000389081	0.479351		11.1425	2.88676	4.0007	1.94871	0.291429	0.4	0.2	1	1.42009		-3.90096	7.25847
3L	RpL8	FBgn0261602	RP	RpL	0.75917	5.90843	3	0	7.90189	12.2969	3.21293	0.535912	0.66055	0.402936	4.51811e-35	2.12276	Female	7.68731	10.7406	11.6046	9.48671	0.532338	0.571429	0.47561	1	0.546905		4.80928	5.52328	6.5864	4.59896	0.696904	0.758514	0.643338	5.43793e-05	0.565665		10.4415	2.7437	2.43214	3.00606	0.291429	0.275	0.305263	1	-0.215867		-3.60843	14.375
3L	RpLP0	FBgn0000100	RP	RpL	0.642952	4.9963	3	0	7.22201	11.5822	2.57025	0.505919	0.625382	0.378467	3.59458e-33	2.19517	Female	8.44274	7.29905	7.63775	6.80751	0.477612	0.478992	0.47561	1	0.0941215		3.2	5.21709	6.49094	4.10953	0.678906	0.752322	0.615074	3.29775e-07	0.698805		12.9905	3.01357	3.13549	2.9109	0.257143	0.275	0.242105	1	0.173498		-2.85199	8.09307
3L	RpS12	FBgn0286213	RP	RpS	0.814115	6.17344	8	0	9.10232	15.1762	2.62219	0.561168	0.717125	0.39478	7.92514e-56	2.66031	Female	9.80395	9.77464	12.5918	5.68638	0.507463	0.605042	0.365854	0.036072	1.62372		3.59753	8.34511	10.5107	6.46221	0.766019	0.828173	0.711978	8.31532e-12	0.78154		17.9491	2.05149	2.56359	1.62024	0.24	0.2875	0.2	1	0.701186		-4.74363	12.1103
3L	RpS17	FBgn0005533	RP	RpS	0.586238	4.62685	4	0	5.39873	8.59606	1.98755	0.423047	0.553517	0.28385	4.38586e-27	2.23458	Female	3.73328	6.36437	7.00418	5.43586	0.487562	0.512605	0.45122	1	0.421699		3.43391	4.12462	4.70074	3.62372	0.615551	0.639319	0.594886	1	0.230754		9.29923	2.51156	2.38858	2.61512	0.251429	0.275	0.231579	1	0.133837		-2.92169	5.78088
3L	RpS4	FBgn0011284	RP	RpS	0.877325	6.59969	6	0	9.19114	14.7686	3.24061	0.578532	0.718654	0.429038	1.67143e-46	2.33739	Female	8.89187	9.55376	10.6766	7.92427	0.537313	0.563025	0.5	1	0.517348		3.77818	8.12597	10.4433	6.11118	0.763139	0.846749	0.690444	1.16704e-14	0.913934		15.292	2.85757	3.94719	1.94	0.251429	0.35	0.168421	1	1.32017		-4.57061	13.6476
3L	RpS9	FBgn0010408	RP	RpS	0.867973	6.49739	6	0	8.56652	13.8388	2.9416	0.571429	0.712538	0.420881	3.52028e-47	2.37789	Female	7.31272	9.87207	12.2298	6.45049	0.522388	0.613445	0.390244	0.126039	1.44985		3.30192	8.31982	9.95634	6.89693	0.791217	0.856037	0.734859	1.55765e-09	0.687844		16.2347	3.69135	4.11795	3.33212	0.354286	0.4	0.315789	1	0.469257		-2.8293	10.3099
3L	eIF1	FBgn0035423	translation	eIFs	0.0645978	0.48771	0	0	0.853351	1.23116	0.45027	0.109708	0.11315	0.106036	1	0.694408		3.32307	0.838689	0.621146	1.15439	0.0845771	0.0504202	0.134146	1	-1.20595		0.690545	0.447245	0.695266	0.231603	0.113031	0.160991	0.0713324	0.0630628	1.34293		3.53218	0.330222	0.447796	0.231212	0.0342857	0.0375	0.0315789	1	0.636205		-0.519951	0
3L	eIF2beta	FBgn0004926	translation	eIFs	0.177461	0.984375	0	0	2.26804	2.0371	2.51443	0.291239	0.201835	0.386623	4.5109e-06	-0.938848		10.6726	1.20631	1.26492	1.12126	0.109453	0.092437	0.134146	1	-0.214679		-0.247097	2.12655	2.38203	1.90443	0.419726	0.458204	0.386272	0.171799	0.37966		18.8443	0.67735	1.13508	0.291894	0.0685714	0.1125	0.0315789	1	2.0649		-1.22632	2.56502
3L	eIF3e	FBgn0025582	translation	eIFs	0.0443808	0.316129	0	0	0.35748	0.602637	0.0959251	0.0426204	0.058104	0.0261011	1	1.83796		0.146005	0.418747	0.669545	0.0547849	0.0497512	0.0756303	0.0121951	1	3.02301		0.235418	0.461581	0.583613	0.35548	0.12311	0.154799	0.0955585	0.641963	0.707066		5.42226	0.156905	0.0982321	0.206313	0.0228571	0.025	0.0210526	1	-0.121408		-0.406415	0
3L	eIF3l	FBgn0036258	translation	eIFs	0.036974	0.300479	0	0	0.462115	0.72811	0.178328	0.0465667	0.0565749	0.0358891	1	1.37684		0.767273	0.59621	0.640917	0.531331	0.0646766	0.0504202	0.0853659	1	-0.382171		0.74115	0.330946	0.459918	0.218812	0.0799136	0.0975232	0.064603	1	0.686085		2.94732	0.476519	0.166125	0.737904	0.0685714	0.0375	0.0947368	1	-1.85853		0.770652	0.623753
3L	eIF4B	FBgn0020660	translation	eIFs	0.463408	2.63125	0	2	3.33861	2.95496	3.74793	0.405683	0.270642	0.549755	1.08287e-11	-1.16283	Male	7.69942	2.63491	1.44122	4.36721	0.233831	0.134454	0.378049	0.294398	-1.98809		-0.537411	3.89747	2.64374	4.98751	0.633549	0.524768	0.728129	4.95783e-25	-1.17263	Male	20.4597	3.34445	3.39011	3.30599	0.337143	0.3375	0.336842	1	-0.0206409		1.77991	3.24083
3L	eIF4E1	FBgn0015218	translation	eIFs	0.100844	0.742068	0	0	0.981437	1.35707	0.580679	0.124704	0.120795	0.128874	1	0.514471		2.29767	1.39023	1.32665	1.4825	0.144279	0.117647	0.182927	1	-0.490181		1.42898	0.679917	0.841959	0.539029	0.184305	0.204334	0.166891	1	0.408123		5.88399	0.540943	0.583362	0.505222	0.0742857	0.075	0.0736842	1	0.132402		-0.318517	1.48998
3L	eIF4E3	FBgn0265089	translation	eIFs	0.000546415	0.00496764	0	0	0.0157695	0	0.0325938	0.000789266	0	0.00163132	1	-22.247		0.0195005	0	0	0	0	0	0	1	0		-0.012	0.00363607	0	0.00679745	0.000719942	0	0.0013459	1	-21.21		0.0157865	0.0458979	0	0.0845487	0.00571429	0	0.0105263	1	-24.4823		0.120432	0
3L	eIF4E4	FBgn0035709	translation	eIFs	0.00139639	0.0108753	0	0	0.00788776	0	0.0163031	0.00394633	0	0.00815661	1	-23.0811		0.16339	0	0	0	0	0	0	1	0		-0.0345	0	0	0	0	0	0	1	0		-0.094197	0	0	0	0	0	0	1	0		-0.0321658	0
3L	eIF4E5	FBgn0035823	translation	eIFs	0.000182138	0.00179427	0	0	0	0	0	0	0	0	1	0		-0.0116874	0	0	0	0	0	0	1	0		-0.0045	0.00161025	0	0.00301028	0.000719942	0	0.0013459	1	-20.5934		0.0362729	0	0	0	0	0	0	1	0		-0.00419553	0
3L	eIF5B	FBgn0026259	translation	eIFs	0.268648	1.77232	0	1	1.27891	0.852866	1.73345	0.216259	0.136086	0.301794	3.43006e-06	-1.37109	Male	0.464111	1.26804	1.37154	1.11783	0.139303	0.142857	0.134146	1	0.232184		-1.29924	2.37314	2.54889	2.22034	0.485961	0.535604	0.442799	0.185971	0.331771		16.804	1.62578	1.68891	1.57261	0.194286	0.1625	0.221053	1	-0.289093		0.0177411	1.0753
3L	eRF1	FBgn0036974	translation	eRFs	0.0607121	0.426853	0	0	0.659939	0.809804	0.50005	0.0947119	0.0810398	0.109299	1	-0.00331996		2.46367	0.596967	0.64232	0.531149	0.0547264	0.0588235	0.0487805	1	0.241843		-0.00128358	0.429559	0.468931	0.395327	0.137509	0.157895	0.119785	1	0.299736		5.21846	0.354218	0.340124	0.366087	0.04	0.0375	0.0421053	1	-0.0539424		-0.355198	0.442321
3L	mRRF1	FBgn0035980	translation	mito	0.00673912	0.0549716	0	0	0.0433779	0.0665122	0.0186962	0.00710339	0.00764526	0.00652529	1	0.61574		0.0414794	0.124353	0.210042	0	0.0149254	0.0252101	0	1	25.7612		0.209896	0.0624155	0.0956606	0.0335106	0.0158387	0.0247678	0.00807537	1	1.43679		0.630805	0.0741486	0	0.13659	0.0114286	0	0.0210526	1	-25.3286		0.11479	0
3L	pix	FBgn0086706	special	special	0.0693942	0.530184	0	0	0.633184	0.924528	0.322354	0.0734017	0.0764526	0.0701468	1	0.743821		0.729367	0.943223	0.778365	1.18247	0.109453	0.0756303	0.158537	1	-0.98502		1.18723	0.52147	0.727861	0.342023	0.149748	0.198142	0.107672	0.0682336	0.982201		5.56616	0.601583	0.37708	0.790638	0.0857143	0.0625	0.105263	1	-1.02168		0.536229	0.106401
3R	InR	FBgn0283499	special	special	2.28793	15.2265	2	0	10.4541	10.8726	10.0077	0.69929	0.668196	0.732463	0.0402393	0.0568142		-6.46677	9.83849	10.9197	8.26947	0.577114	0.621849	0.512195	1	0.674465		-4.15025	18.6397	23.5484	14.3717	0.908567	0.919505	0.899058	4.39791e-23	0.747897		12.6374	0.757112	1.19456	0.388737	0.102857	0.15	0.0631579	1	1.51128		-14.2018	15.0776
3R	Nelf-A	FBgn0038872	special	special	0.0338777	0.24032	0	0	0.150789	0.115284	0.188668	0.0339384	0.0275229	0.040783	1	-0.754323		0.106583	0.450789	0.308601	0.657135	0.039801	0.0336134	0.0487805	1	-0.909627		0.207679	0.245923	0.248114	0.244019	0.0791937	0.0820433	0.076716	1	-0.0254579		3.09147	0.168772	0.218779	0.126661	0.0285714	0.0375	0.0210526	1	0.829603		-0.0781808	0.4018
3R	RpL10Aa	FBgn0038281	RP	RpL	0.000242851	0.00217259	0	0	0	0	0	0	0	0	1	0		-0.0116874	0	0	0	0	0	0	1	0		-0.0045	0	0	0	0	0	0	1	0		-0.0122866	0	0	0	0	0	0	1	0		-0.00419553	0
3R	RpL13A	FBgn0037351	RP	RpL	0.952067	7.18852	6	0	9.61376	15.7492	3.06792	0.579321	0.724771	0.424144	8.00965e-51	2.4998	Female	7.24333	11.494	12.5241	9.9991	0.572139	0.621849	0.5	1	0.701109		4.46112	8.84327	10.7863	7.1539	0.798416	0.868421	0.73755	1.16387e-12	0.791569		15.2238	3.43686	5.15277	1.99188	0.32	0.45	0.210526	0.555219	1.74565		-4.06444	9.28471
3R	RpL24-like	FBgn0037899	RP	RpL	0.100966	0.860477	0	0	0.841957	1.37448	0.273822	0.0757695	0.0948012	0.0554649	0.886124	1.60439		-0.833194	1.22564	1.20545	1.25495	0.139303	0.134454	0.146341	1	-0.120911		1.19143	0.62795	0.903536	0.388343	0.158387	0.205882	0.117093	0.0753271	0.977688		4.02308	0.769882	0.348445	1.12478	0.114286	0.075	0.147368	1	-1.40127		0.501714	1.60598
3R	RpL27	FBgn0039359	RP	RpL	0.857591	6.75562	7	0	8.96545	15.1931	2.32125	0.543015	0.718654	0.355628	2.34194e-60	2.86263	Female	6.98509	10.5689	13.2517	6.67548	0.577114	0.638655	0.487805	0.0976294	1.15305		4.62745	7.71604	9.4956	6.16881	0.74514	0.828173	0.672948	1.43144e-08	0.747176		13.3419	2.61552	3.32437	2.01859	0.257143	0.3125	0.210526	1	0.893252		-4.79925	10.5232
3R	RpL3	FBgn0020910	RP	RpL	0.737554	5.73207	3	0	7.21387	10.8364	3.349	0.539069	0.639144	0.4323	2.29006e-26	1.73201	Female	6.88293	9.28559	9.8024	8.53557	0.577114	0.630252	0.5	1	0.565499		5.15717	5.20879	6.57402	4.0218	0.676026	0.758514	0.604307	1.63996e-11	0.83501		8.46968	3.11243	3.37776	2.88899	0.291429	0.3375	0.252632	1	0.413708		-3.34195	7.75013
3R	RpL32	FBgn0002626	RP	RpL	0.928933	7.25889	7	0	9.84148	16.6384	2.59001	0.570639	0.753823	0.375204	3.68953e-66	2.95697	Female	7.24032	10.2638	12.6103	6.85853	0.562189	0.630252	0.463415	0.185176	1.14333		3.60324	8.42254	10.2259	6.8546	0.775378	0.839009	0.720054	1.2861e-07	0.661744		13.0211	3.34535	4.05505	2.74771	0.32	0.3875	0.263158	1	0.891969		-4.20259	11.6423
3R	RpL34a	FBgn0039406	RP	RpL	0.159127	1.26262	1	0	2.0297	3.34607	0.625285	0.179953	0.232416	0.12398	0.0007018	1.8892	Female	3.55246	2.05795	2.29737	1.71051	0.174129	0.184874	0.158537	1	0.398422		1.30155	1.48025	1.94507	1.07612	0.308135	0.368421	0.25572	0.00863135	0.729864		10.8594	0.71985	0.883396	0.582126	0.08	0.0875	0.0736842	1	0.360061		-1.08935	3.85001
3R	RpL34b	FBgn0037686	RP	RpL	0.572274	4.59305	6	0	6.79385	11.5317	1.7391	0.456985	0.610092	0.293638	2.34314e-40	2.70744	Female	7.65211	7.75077	10.2169	4.17195	0.472637	0.563025	0.341463	0.0656155	1.63217		4.07941	4.75411	6.33467	3.37988	0.614831	0.69195	0.547779	3.97575e-08	0.81836		12.015	1.89033	2.00754	1.79163	0.2	0.2	0.2	1	0.0758019		-3.63214	12.5593
3R	RpL35A	FBgn0037328	RP	RpL	0.643376	5.03946	7	0	6.89082	11.1227	2.37589	0.490134	0.61315	0.358891	1.4151e-32	2.19935	Female	7.71438	8.91451	10.114	7.17378	0.522388	0.579832	0.439024	1	0.834261		4.97645	4.86003	6.12007	3.76449	0.62347	0.679567	0.574697	4.37021e-05	0.628012		10.0384	2.16711	1.72392	2.54031	0.211429	0.2125	0.210526	1	-0.199585		-4.01883	8.70943
3R	RpL4	FBgn0003279	RP	RpL	0.592676	4.7355	2	0	6.2471	9.85866	2.39399	0.460142	0.562691	0.350734	1.96435e-23	1.9675	Female	6.75955	8.23445	9.66103	6.16417	0.517413	0.605042	0.390244	0.362527	1.19446		4.95619	4.18179	5.31725	3.19457	0.588913	0.684211	0.506057	7.95799e-08	0.812547		9.34088	2.47347	2.67559	2.30326	0.245714	0.275	0.221053	1	0.380689		-2.70992	10.068
3R	RpL6	FBgn0039857	RP	RpL	0.698996	5.37689	5	0	7.08042	11.5359	2.32697	0.471192	0.600917	0.33279	3.16717e-33	2.32853	Female	5.6048	9.26823	10.0679	8.10774	0.497512	0.529412	0.45122	1	0.492073		4.13732	5.87598	7.69384	4.29544	0.691865	0.783282	0.612382	1.48921e-16	0.993088		13.3044	2.70992	3.40705	2.12285	0.274286	0.3375	0.221053	1	0.909893		-3.12115	10.0495
3R	RpS10a	FBgn0027494	RP	RpS	0.000182138	0.00139773	0	0	0	0	0	0	0	0	1	0		-0.0116874	0	0	0	0	0	0	1	0		-0.0045	0	0	0	0	0	0	1	0		-0.0122866	0	0	0	0	0	0	1	0		-0.00419553	0
3R	RpS19b	FBgn0039129	RP	RpS	0.000789266	0.00705929	0	0	0	0	0	0	0	0	1	0		-0.0467496	0	0	0	0	0	0	1	0		-0.018	0.00524357	0.0112745	0	0.000719942	0.00154799	0	1	21.6445		-0.000589708	0	0	0	0	0	0	1	0		-0.0167821	0.229442
3R	RpS20	FBgn0019936	RP	RpS	0.761958	6.30771	8	0	10.3995	18.3473	1.92005	0.524073	0.740061	0.293638	2.63641e-75	3.55681	Female	10.0866	9.7606	13.336	4.57193	0.497512	0.588235	0.365854	0.0161278	1.74965		3.60744	6.10097	8.12009	4.34544	0.668107	0.767802	0.581427	5.78692e-12	0.949572		11.2129	2.49196	3.36316	1.75832	0.251429	0.3375	0.178947	1	1.24211		-3.71861	14.4667
3R	RpS25	FBgn0086472	RP	RpS	0.785036	6.29266	8	0	8.1546	13.7668	2.16699	0.517758	0.69419	0.329527	2.11313e-55	2.86493	Female	6.0512	8.70728	10.8076	5.65932	0.502488	0.546218	0.439024	0.813985	0.966428		2.66451	5.99043	7.61487	4.57806	0.712743	0.809598	0.628533	5.09813e-11	0.853404		10.3875	3.29865	4.05734	2.65976	0.297143	0.325	0.273684	1	0.570691		-3.52971	10.0739
3R	RpS27	FBgn0039300	RP	RpS	0.929417	7.43853	8	0	10.9595	18.9396	2.44561	0.576164	0.770642	0.368679	5.14335e-75	3.17463	Female	8.7857	10.5927	14.1519	5.42752	0.517413	0.605042	0.390244	0.0422448	1.58726		2.72679	7.96588	10.5594	5.71094	0.768898	0.846749	0.701211	1.29367e-13	0.898662		12.7062	3.3384	4.84268	2.07165	0.291429	0.4125	0.189474	1	1.65967		-4.1951	16.6886
3R	RpS29	FBgn0261599	RP	RpS	0.834334	6.65127	8	0	9.51816	16.8558	1.68978	0.513812	0.730887	0.282219	1.13352e-74	3.52085	Female	7.01173	9.97292	12.6006	6.15953	0.482587	0.563025	0.365854	0.222587	1.37984		2.99789	7.40719	9.44251	5.63759	0.758099	0.826625	0.69852	9.31887e-11	0.781476		14.3882	2.26269	3.29985	1.38929	0.211429	0.2875	0.147368	1	1.32401		-5.32504	12.7746
3R	RpS3	FBgn0002622	RP	RpS	0.686671	5.21994	4	0	6.52843	10.5195	2.27044	0.475927	0.603976	0.339315	3.89057e-32	2.24099	Female	5.77964	9.04525	10.5859	6.80945	0.522388	0.554622	0.47561	1	0.66539		4.93854	6.67811	8.52655	5.07099	0.719942	0.801858	0.648721	1.05469e-12	0.86818		16.1122	2.74848	3.98979	1.70317	0.262857	0.35	0.189474	1	1.33077		-3.17849	9.69189
3R	RpS30	FBgn0038834	RP	RpS	0.526064	4.17742	4	0	4.70512	7.8096	1.39299	0.382005	0.524465	0.230016	1.34917e-28	2.48934	Female	2.99443	6.75063	7.82154	5.19651	0.462687	0.512605	0.390244	1	0.757449		3.91684	4.0822	4.8504	3.41429	0.583153	0.626935	0.545087	0.00869101	0.470251		10.3255	3.20966	4.86048	1.81949	0.314286	0.4375	0.210526	0.718981	1.67851		-0.790015	7.90286
3R	RpS5b	FBgn0038277	RP	RpS	0.0299922	0.317959	0	0	0.6042	1.14814	0.0238846	0.0449882	0.0856269	0.00163132	0.071894	5.7583		1.21264	0.572564	0.768675	0.287963	0.039801	0.0504202	0.0243902	1	1.25582		0.34062	0.0734067	0.150264	0.00658355	0.00935925	0.0170279	0.00269179	1	3.3419		-1.15403	0.107001	0.234064	0	0.0114286	0.025	0	1	25.841		-0.34536	0
3R	RpS7	FBgn0039757	RP	RpS	1.04993	8.0927	8	0	11.3222	19.0015	3.12934	0.608524	0.781346	0.424144	1.60554e-69	2.87174	Female	8.60915	12.6655	15.3309	8.79738	0.606965	0.680672	0.5	0.248084	1.11791		4.7968	9.78131	12.5766	7.35094	0.804896	0.890093	0.730821	2.08979e-19	1.00243	Female	14.8108	4.11656	4.99237	3.37903	0.342857	0.425	0.273684	1	0.966685		-3.90486	15.3904
3R	RpS8	FBgn0039713	RP	RpS	1.02219	7.83963	7	0	8.98741	14.4176	3.19403	0.61247	0.764526	0.450245	3.0132e-56	2.41543	Female	5.59623	11.4901	13.8779	8.02488	0.597015	0.689076	0.463415	0.191282	1.28522		4.2013	8.01235	9.41692	6.79115	0.793377	0.843653	0.749664	2.2076e-07	0.580244		10.1137	4.34545	6.46974	2.55657	0.382857	0.5375	0.252632	0.142816	1.85374		-3.49577	11.9145
3R	eEF1alpha2	FBgn0000557	translation	eEFs	0.0400703	0.36219	0	0	0.234407	0.434549	0.0208786	0.0181531	0.029052	0.00652529	1	3.15684		-1.08951	0.18537	0.0498125	0.382095	0.0199005	0.00840336	0.0365854	1	-2.45165		-0.383068	0.058349	0.109221	0.0141182	0.00935925	0.0123839	0.00672948	1	1.70012		-1.76248	1.02359	1.12304	0.939833	0.131429	0.1125	0.147368	1	-0.115662		2.18324	0
3R	eEF1gamma	FBgn0029176	translation	eEFs	0.253288	2.00656	3	0	3.21049	4.83622	1.47603	0.312549	0.353211	0.269168	0.000167846	1.22662	Female	7.5055	2.934	3.44349	2.19461	0.293532	0.285714	0.304878	1	0.273561		2.48108	1.96116	2.77998	1.24924	0.37077	0.456656	0.296097	3.69633e-07	1.0461	Female	9.47373	0.752555	0.854733	0.666511	0.0971429	0.1125	0.0842105	1	0.511215		-2.30201	4.22158
3R	eIF1A	FBgn0026250	translation	eIFs	0.207512	1.63309	0	0	1.72305	2.41509	0.984716	0.201263	0.214067	0.187602	0.925228	0.728859		1.7597	2.94157	3.02538	2.81993	0.273632	0.243697	0.317073	1	-0.320488		2.69528	1.37	1.73075	1.05635	0.307415	0.354489	0.266487	0.100224	0.577133		7.34986	1.158	1.24437	1.08526	0.108571	0.1125	0.105263	1	0.0668625		-1.34144	1.65826
3R	eIF2Balpha	FBgn0039726	translation	eIFs	0.0209459	0.146317	0	0	0.193543	0.267279	0.114874	0.026835	0.0244648	0.0293638	1	0.363985		0.468499	0.066335	0.112045	0	0.00497512	0.00840336	0	1	24.4315		-0.35706	0.201255	0.224699	0.180872	0.0554356	0.0572755	0.0538358	1	0.0656073		2.39252	0.00704858	0.0154188	0	0.00571429	0.0125	0	1	23.2672		-0.319724	0.753466
3R	eIF2D	FBgn0041588	translation	eIFs	0.0144497	0.109065	0	0	0.121114	0.15739	0.0824127	0.0173639	0.0122324	0.0228385	1	-0.143762		0.257901	0.306678	0.314154	0.295829	0.039801	0.0336134	0.0487805	1	-0.363089		0.654329	0.1348	0.212451	0.067287	0.024478	0.0309598	0.0188425	1	0.985297		0.746375	0.0203211	0	0.0374336	0.00571429	0	0.0105263	1	-23.9398		-0.175525	1.32433
3R	eIF2gamma	FBgn0263740	translation	eIFs	0.0219781	0.17537	0	0	0.272715	0.382755	0.155316	0.0307814	0.029052	0.0326264	1	0.553751		0.61697	0.25578	0.272582	0.231396	0.0298507	0.0336134	0.0243902	1	0.385875		0.215142	0.155636	0.147759	0.162485	0.0460763	0.0433437	0.0484522	1	-0.250451		1.63914	0.211021	0.461608	0	0.0228571	0.05	0	1	26.7683		0.0397097	0.243807
3R	eIF3a	FBgn0037249	translation	eIFs	0.0959263	0.730645	0	0	1.0096	1.24169	0.761992	0.12865	0.111621	0.146819	1	0.0505484		2.84763	1.24599	1.28644	1.18729	0.129353	0.134454	0.121951	1	0.239698		1.17023	0.725798	0.778563	0.679921	0.178546	0.182663	0.174966	1	0.031273		5.8887	0.587737	0.820388	0.391821	0.08	0.1125	0.0526316	1	1.06627		-0.093948	2.38608
3R	eIF3d1	FBgn0040227	translation	eIFs	0.063262	0.435255	0	0	0.586194	0.684739	0.481057	0.0899763	0.0626911	0.119086	0.592229	-0.384023		2.01007	0.83994	0.756933	0.960401	0.0895522	0.0756303	0.109756	1	-0.480646		0.817814	0.577736	0.653468	0.51189	0.164147	0.187307	0.144011	1	0.320208		6.84574	0.35345	0.250549	0.440103	0.04	0.0375	0.0421053	1	-0.563684		-0.402484	0.691607
3R	eIF3d2	FBgn0037994	translation	eIFs	6.07128e-05	0.000573845	0	0	0	0	0	0	0	0	1	0		-0.0038958	0	0	0	0	0	0	1	0		-0.0015	0	0	0	0	0	0	1	0		-0.00409552	0	0	0	0	0	0	1	0		-0.00139851	0
3R	eIF3f1	FBgn0037270	translation	eIFs	0.0890655	0.728374	0	0	1.01679	1.71118	0.275963	0.0970797	0.125382	0.0668842	0.274873	1.82581		1.29698	1.5551	1.63941	1.43276	0.174129	0.168067	0.182927	1	0.0130113		2.37411	0.651174	0.924844	0.413231	0.149028	0.188854	0.114401	0.211211	0.925485		4.37663	0.577482	0.457772	0.67829	0.0742857	0.0625	0.0842105	1	-0.542836		-0.0992224	0.63816
3R	eIF3g2	FBgn0038796	translation	eIFs	0.000121426	0.00126124	0	0	0.00478924	0	0.0098988	0.000789266	0	0.00163132	1	-21.6075		0.0428507	0	0	0	0	0	0	1	0		-0.003	0	0	0	0	0	0	1	0		-0.00819104	0	0	0	0	0	0	1	0		-0.00279702	0
3R	eIF4E6	FBgn0039622	translation	eIFs	0.000242851	0.00186456	0	0	0	0	0	0	0	0	1	0		-0.0155832	0	0	0	0	0	0	1	0		-0.00600001	0	0	0	0	0	0	1	0		-0.0163821	0	0	0	0	0	0	1	0		-0.00559405	0
3R	eIF4EHP	FBgn0053100	translation	eIFs	0.756007	5.19325	0	3	2.10555	1.23255	3.03694	0.307814	0.163609	0.461664	3.65771e-19	-1.95002	Male	-6.41441	3.52033	2.5577	4.91731	0.288557	0.252101	0.341463	1	-0.797742		-1.80374	3.82586	3.74834	3.89326	0.62275	0.603715	0.6393	1	-0.148014		9.96402	15.7953	15.6458	15.9212	0.788571	0.8	0.778947	1	0.100607		12.3363	3.8042
3R	eIF4G2	FBgn0260634	translation	eIFs	0.218501	1.24214	0	1	1.61394	0.728278	2.55885	0.273086	0.139144	0.415987	8.87876e-18	-2.1647	Male	6.81734	1.06679	0.465235	1.93979	0.109453	0.0504202	0.195122	1	-2.23723		-1.0733	2.13898	1.97361	2.28277	0.475882	0.479876	0.472409	1	-0.124206		19.4693	1.22116	0.958127	1.44266	0.142857	0.1375	0.147368	1	-0.381627		-0.271031	2.2184
3R	mIF2	FBgn0039588	translation	mito	0.00576771	0.0405906	0	0	0.0628121	0.0425578	0.0844212	0.00947119	0.00611621	0.0130506	1	-1.21616		0.260582	0.216003	0.226396	0.200921	0.0199005	0.0168067	0.0243902	1	-0.0784817		0.358888	0.0439967	0.0562016	0.033385	0.0143988	0.0185759	0.0107672	1	0.677957		0.603982	0	0	0	0	0	0	1	0		-0.124468	0
3R	mRRF2	FBgn0051159	translation	mito	0.00339991	0.021813	0	0	0.031877	0.0423851	0.020666	0.00552486	0.00611621	0.00489396	1	0.616102		0.155691	0.0655484	0	0.160674	0.00497512	0	0.0121951	1	-24.97		0.0467165	0.0412954	0.038862	0.0434111	0.0115191	0.0139319	0.00942127	1	0.256282		0.567154	0	0	0	0	0	0	1	0		-0.0713241	0
4	RpS3A	FBgn0017545	RP	RpS	0.794932	6.16073	6	0	8.85634	14.0524	3.31279	0.579321	0.691131	0.460033	2.96395e-40	2.10139	Female	9.73998	10.7737	11.6994	9.43032	0.59204	0.647059	0.512195	1	0.664802		5.57841	6.68949	8.66964	4.96785	0.74586	0.815789	0.685061	2.16139e-13	0.83861		13.2734	3.54531	5.0113	2.31079	0.331429	0.475	0.210526	0.573573	1.68525		-2.72844	14.3857
4	eIF4G1	FBgn0023213	translation	eIFs	0.579075	3.88188	0	1	4.57331	3.18491	6.05457	0.524862	0.33792	0.724307	4.06621e-28	-1.74774	Male	8.01111	2.51979	3.12639	1.63948	0.243781	0.277311	0.195122	1	0.909852		-3.0336	4.13261	4.22155	4.05529	0.686825	0.693498	0.681023	1	0.0502117		13.4434	3.55998	3.70484	3.43799	0.325714	0.325	0.326316	1	0.0494817		-0.974051	2.72317
X	DENR	FBgn0030802	special	special	0.0140247	0.108242	0	0	0.126497	0.216059	0.0309445	0.0134175	0.0183486	0.00815661	1	1.67027		-0.00434473	0.049857	0.0842123	0	0.00995025	0.0168067	0	1	24.781		-0.0881195	0.0774219	0.0808406	0.0744495	0.0280778	0.0325077	0.0242261	1	0.254214		0.968772	0.177186	0.214705	0.145592	0.0228571	0.0375	0.0105263	1	1.11165		0.215435	0
X	MCTS1	FBgn0029833	special	special	0.012264	0.0838634	0	0	0.178379	0.246456	0.105749	0.0260458	0.0244648	0.0277325	1	0.407737		0.921411	0.176583	0.135	0.236928	0.0199005	0.0168067	0.0243902	1	-0.543477		0.203985	0.0619467	0.0862466	0.0408192	0.0179986	0.0247678	0.0121131	1	1.01025		0.42101	0.0541412	0.118434	0	0.0114286	0.025	0	1	25.3383		-0.00591371	0
X	Myc	FBgn0262656	special	special	0.406039	2.49787	1	0	1.52161	1.9892	1.02274	0.199684	0.218654	0.179445	0.743391	0.605524		-1.87435	2.18684	2.28181	2.04902	0.21393	0.201681	0.231707	1	-0.0898095		-0.0570598	4.03517	6.45239	1.93352	0.4982	0.654799	0.362046	4.86652e-33	1.85286	Female	16.875	1.14121	1.62827	0.731059	0.125714	0.1625	0.0947368	1	1.06003		-2.14552	2.38897
X	NELF-B	FBgn0027553	special	special	0.00327849	0.0275664	0	0	0.0566473	0.0929308	0.0179371	0.00631413	0.00917431	0.00326264	1	1.75644		0.214251	0.0178065	0.0300765	0	0.00497512	0.00840336	0	1	23.6173		0.0492538	0.00479327	0.00358165	0.00584672	0.00215983	0.00154799	0.00269179	1	-0.737088		-0.0552969	0.0634216	0	0.116829	0.00571429	0	0.0105263	1	-24.6644		0.0632127	0
X	RpL17	FBgn0029897	RP	RpL	1.01217	7.92103	7	0	11.5166	18.9701	3.56462	0.620363	0.778287	0.451876	1.03319e-63	2.67128	Female	9.35727	13.005	14.4577	10.8969	0.61194	0.638655	0.573171	1	0.483288		5.15289	8.89524	11.1175	6.9631	0.798416	0.874613	0.732167	9.49428e-12	0.814837		13.4676	2.67206	3.02175	2.37759	0.274286	0.3375	0.221053	1	0.720347		-5.67291	16.473
X	RpL22	FBgn0015288	RP	RpL	0.305315	2.22184	0	0	2.79881	4.03937	1.47529	0.292028	0.316514	0.265905	0.0259058	0.948695		4.39487	4.12053	4.06287	4.20422	0.343284	0.319328	0.378049	1	-0.263573		3.48557	2.6467	2.96934	2.36617	0.491721	0.535604	0.453567	0.313134	0.337529		14.879	1.01331	0.99139	1.03176	0.12	0.15	0.0947368	1	0.37076		-2.35241	3.92577
X	RpL35	FBgn0029785	RP	RpL	0.665845	5.16639	6	0	7.15675	12.0294	1.95814	0.479084	0.634557	0.313214	2.07275e-43	2.65766	Female	6.87592	8.54331	10.093	6.29435	0.512438	0.554622	0.45122	1	0.800463		4.41493	5.75091	7.2397	4.45648	0.694744	0.773994	0.625841	3.16675e-09	0.774857		14.1564	1.54376	2.49999	0.73852	0.171429	0.25	0.105263	1	1.74471		-5.15369	10.1346
X	RpL36	FBgn0002579	RP	RpL	0.896573	6.7076	7	0	8.15166	13.15	2.81897	0.565114	0.692661	0.429038	1.56686e-42	2.2317	Female	5.40114	10.0593	11.5555	7.8881	0.577114	0.647059	0.47561	0.539044	0.977814		4.05535	8.38894	9.0522	7.81227	0.829374	0.862229	0.800808	0.196708	0.274097		16.8367	2.86888	4.1197	1.81556	0.291429	0.4	0.2	1	1.52825		-4.80719	16.2215
X	RpL37a	FBgn0030616	RP	RpL	0.895416	7.15642	7	0	10.1476	17.0357	2.79875	0.599842	0.778287	0.409462	6.77695e-71	2.85618	Female	9.71602	11.2527	14.0013	7.26372	0.606965	0.689076	0.487805	0.0511751	1.34379		5.35801	6.80773	8.95459	4.94115	0.727142	0.803406	0.660834	1.05749e-10	0.838255		9.56647	2.60725	3.41119	1.93025	0.28	0.35	0.221053	1	0.97441		-4.78977	13.9816
X	RpL7A	FBgn0014026	RP	RpL	0.945511	7.26747	6	0	9.68068	16.3315	2.5851	0.574586	0.756881	0.380098	1.07996e-65	2.90199	Female	7.72076	12.6659	15.0982	9.13607	0.616915	0.672269	0.536585	0.585466	0.903907		5.84012	8.23543	10.4997	6.26678	0.773218	0.865325	0.693136	5.33208e-17	0.967084		13.9313	3.9326	4.27769	3.64199	0.354286	0.4125	0.305263	1	0.514131		-2.97476	15.0683
X	RpS10b	FBgn0285947	RP	RpS	0.869248	6.77143	7	0	9.93843	16.6787	2.74731	0.573796	0.740061	0.396411	2.9921e-61	2.79469	Female	9.16063	11.5769	13.5955	8.64751	0.557214	0.605042	0.487805	1	0.827191		4.84327	7.81499	9.65451	6.21562	0.772498	0.829721	0.722746	7.91424e-06	0.606049		14.554	2.68759	3.10638	2.33493	0.285714	0.3125	0.263158	1	0.454316		-4.32571	10.8375
X	RpS14a	FBgn0004403	RP	RpS	0.416719	3.22451	4	0	3.56298	5.6277	1.36016	0.325178	0.408257	0.236542	8.87567e-12	1.84189	Female	2.63737	6.33206	6.77886	5.68367	0.457711	0.495798	0.402439	1	0.514776		4.93063	3.39192	4.50086	2.42775	0.547156	0.645511	0.461642	1.18199e-11	0.977941		12.7826	1.72482	2.39121	1.16365	0.16	0.25	0.0842105	1	1.81222		-2.94038	3.88673
X	RpS14b	FBgn0004404	RP	RpS	0.107219	0.837739	0	0	1.1223	1.86129	0.333874	0.111287	0.14526	0.0750408	0.116311	1.7693		1.22312	1.0824	1.17565	0.947068	0.114428	0.109244	0.121951	1	0.0401821		0.550269	0.858791	1.06781	0.677063	0.210943	0.250774	0.176312	0.365141	0.549042		7.21518	0.453435	0.4433	0.461969	0.0628571	0.0625	0.0631579	1	-0.0728141		-0.714847	1.34258
X	RpS15Aa	FBgn0010198	RP	RpS	0.572759	4.41377	7	0	5.53898	8.96414	1.88473	0.429361	0.539755	0.311582	3.25352e-24	2.11208	Female	5.39485	7.56089	9.69101	4.46962	0.452736	0.521008	0.353659	0.378816	1.23049		3.66158	4.56134	5.79094	3.49226	0.605472	0.701238	0.522207	1.13454e-09	0.861745		11.599	1.77226	1.84556	1.71055	0.2	0.2125	0.189474	1	0.0866887		-3.68091	4.56067
X	RpS19a	FBgn0010412	RP	RpS	0.461705	3.48229	3	0	3.90885	5.87008	1.81643	0.349645	0.411315	0.28385	3.52306e-08	1.46712	Female	2.54786	5.21291	4.39373	6.40173	0.368159	0.302521	0.463415	1	-0.890745		2.22108	3.41348	4.44094	2.52016	0.561555	0.651703	0.483176	5.88131e-11	0.914673		11.5801	1.59577	2.1213	1.15322	0.165714	0.225	0.115789	1	1.01779		-3.31311	3.36992
X	RpS28b	FBgn0030136	RP	RpS	0.672765	5.26461	8	0	6.63552	11.467	1.48093	0.438043	0.607034	0.257749	5.75562e-44	2.92883	Female	4.13646	7.82611	10.1768	4.4148	0.457711	0.529412	0.353659	0.222587	1.37213		2.88725	5.63012	6.89878	4.52708	0.684665	0.743034	0.633917	1.22031e-05	0.610931		13.1199	2.62256	4.28323	1.2241	0.268571	0.3875	0.168421	0.843145	1.92113		-3.16818	6.8324
X	RpS5a	FBgn0002590	RP	RpS	0.457395	3.42242	4	0	4.02336	6.2167	1.68332	0.363062	0.440367	0.280587	2.12278e-11	1.62534	Female	3.75533	4.81439	4.76146	4.8912	0.353234	0.369748	0.329268	1	0.223049		1.78666	3.94922	4.85482	3.16185	0.589633	0.667183	0.522207	3.43501e-06	0.692064		14.3734	1.84066	2.9285	0.924588	0.211429	0.35	0.0947368	0.773753	2.2334		-2.28237	5.0911
X	RpS6	FBgn0261592	RP	RpS	0.576522	4.4663	4	0	5.41208	8.91727	1.67246	0.415943	0.547401	0.275693	6.12822e-29	2.38575	Female	4.33332	7.21848	9.27098	4.23987	0.477612	0.554622	0.365854	0.220719	1.33215		3.88127	4.73572	6.06512	3.57987	0.634989	0.724458	0.557201	3.4693e-10	0.848944		12.8806	2.95464	3.36173	2.61183	0.274286	0.325	0.231579	1	0.610776		-1.84003	5.48148
X	eIF2Bbeta	FBgn0024996	translation	eIFs	0.00789267	0.0642306	0	0	0.114424	0.179547	0.044945	0.011839	0.0137615	0.00978793	1	1.09937		0.269345	0.0804318	0.05239	0.121127	0.0149254	0.00840336	0.0243902	1	-1.34233		0.179105	0.0626528	0.0704778	0.0558495	0.0187185	0.0201238	0.0174966	1	0.0865423		0.741171	0	0	0	0	0	0	1	0		-0.176212	0
X	eIF2Bepsilon	FBgn0023512	translation	eIFs	0.00746768	0.052163	0	0	0.0449507	0.052727	0.0366543	0.011839	0.00764526	0.0163132	1	-0.458765		0.289575	0	0	0	0	0	0	1	0		-0.18	0.0343137	0.0159321	0.0502955	0.0151188	0.00773994	0.0215343	1	-1.63774		0.523534	0.0757863	0.165782	0	0.00571429	0.0125	0	1	25.0096		-0.0354982	0
X	eIF2alpha	FBgn0261609	translation	eIFs	0.051484	0.396381	0	0	0.680994	1.0285	0.310248	0.0718232	0.0749235	0.0685155	1	0.955134		1.61102	0.700407	0.699064	0.702357	0.0646766	0.0672269	0.0609756	1	0.0752962		0.458157	0.475697	0.609027	0.359774	0.12311	0.151703	0.0982503	0.914516	0.640025		4.92663	0.132741	0.243023	0.0398724	0.0285714	0.05	0.0105263	1	2.42971		-0.436072	0
X	eIF3g1	FBgn0029629	translation	eIFs	0.0567052	0.432378	0	0	0.471103	0.787631	0.133404	0.0568272	0.0733945	0.0391517	1	1.69938		0.392181	0.873973	0.705366	1.11866	0.0845771	0.0672269	0.109756	1	-0.693097		0.862613	0.57002	0.675543	0.478274	0.140389	0.147059	0.13459	1	0.263927		5.82193	0.10177	0.158847	0.0537057	0.0228571	0.0375	0.0105263	1	1.49672		-0.651003	1.93704
X	eIF4E7	FBgn0040368	translation	eIFs	0.000242851	0.000351119	0	0	0.000992288	0	0.00205094	0.000789266	0	0.00163132	1	-20.3419		0.0389519	0	0	0	0	0	0	1	0		-0.0045	0	0	0	0	0	0	1	0		-0.0122866	0	0	0	0	0	0	1	0		-0.00419553	0
X	eIF4H1	FBgn0262734	translation	eIFs	0.19191	1.31281	0	0	1.49047	1.61646	1.35604	0.220994	0.174312	0.270799	0.0724476	-0.410952		4.0128	1.83694	1.88927	1.76101	0.169154	0.168067	0.170732	1	0.0594107		0.610269	1.25168	1.35651	1.16055	0.310295	0.340557	0.283984	1	0.237623		9.07338	1.86183	2.16208	1.609	0.205714	0.2375	0.178947	1	0.50073		1.35075	0.903582
X	eIF5	FBgn0030719	translation	eIFs	0.0570087	0.336932	0	0	0.338478	0.33747	0.339554	0.0615627	0.0443425	0.0799347	1	-0.658343		0.678389	0.428275	0.346517	0.546925	0.0597015	0.0504202	0.0731707	1	-0.666416		0.239	0.722157	0.630143	0.802159	0.204464	0.19195	0.215343	1	-0.337234		10.1163	0.609629	0.432785	0.75855	0.0742857	0.0625	0.0842105	1	-0.595376		0.57315	0
X	sta	FBgn0003517	RP	RpS	0.809017	6.25833	5	0	8.17322	13.1223	2.89314	0.535912	0.655963	0.40783	3.5039e-37	2.18049	Female	7.08709	11.8506	13.6857	9.18761	0.567164	0.647059	0.45122	0.46228	1.1422		5.57451	6.68189	8.32834	5.25038	0.74658	0.801858	0.69852	4.61374e-07	0.635563		13.2321	3.04929	4.44707	1.87221	0.291429	0.4125	0.189474	1	1.64812		-3.61755	12.3206
[truncated: 119 more columns]

## Sheet: Fatbody
	AllCells	comment						cluster	adult alary muscle										adult fat body										adult neuron										adult oenocyte										epithelial cell
n_gene	15524							markers	bt,sls,Mhc,up,Mf,wupA,CG1674,mbl,Sh,CG33521										Egfr,Apoltp,CG4716,Sdc,CaMKI,apolpp,Gbs-70E,Tps1,CG32521,bru1										Lim1,Gmap,mgl,Dys,cpo,retn,mbl,bbg,fus,siz										FASN2,LpR1,fus,FASN3,bru2,vvl,CG46385,toc,CG31523,Cyp4g1										dpy,hth,grh,lncRNA:CR46006,CG40006,ed,CG34120,CG41520,snu,shot
n_cluster	{"annotation": 9, "L0.4": 15, "L0.6": 18, "L0.8": 21, "L1.0": 26, "L2.0": 33, "L1.4": 29, "L1.8": 32, "L1.6": 29, "L1.2": 28, "L6.0": 80, "L4.0": 58, "L8.0": 113, "L10.0": 134}							annotations	{"adult alary muscle": {"f": {"FCA46": 112}, "m": {"FCA45": 116}}}										{"adult fat body": {"f": {"FCA46": 10350}, "m": {"FCA45": 6600}}}										{"adult neuron": {"f": {"FCA46": 24}, "m": {"FCA45": 205}}}										{"adult oenocyte": {"f": {"FCA46": 226}, "m": {"FCA45": 195}}}										{"epithelial cell": {"f": {"FCA46": 425}, "m": {"FCA45": 498}}}
tissue_count	26278							major_annotation	adult alary muscle										adult fat body										adult neuron										adult oenocyte										epithelial cell
tissue_count_female	15699							cluster_count_female	112										10350										24										226										425
tissue_count_male	10579							cluster_count_male	116										6600										205										195										498
tissue_rep_counts_female	{"FCA46": 15699}	replicates						cluster_type	has_both_sex										has_both_sex										has_both_sex										has_both_sex										has_both_sex
tissue_rep_counts_male	{"FCA45": 10579}	replicates						cluster_rep_counts_female	{"FCA46": 112}										{"FCA46": 10350}										{"FCA46": 24}										{"FCA46": 226}										{"FCA46": 425}
								cluster_rep_counts_male	{"FCA45": 116}										{"FCA45": 6600}										{"FCA45": 205}										{"FCA45": 195}										{"FCA45": 498}
								count_bias_padj	0.00186331										0.00067618										4.1214e-54										0.0144895										1.23901e-16
								log2_count_bias	-0.620095										0.0796234										-3.66399										-0.356621										-0.798152
								count_bias_type	Unbiased										Unbiased										MaleSignificant										Unbiased										Unbiased
								female_gene	73										162										118										73										1283
								male_gene	15										778										73										202										145
								stats	avg_all	avg_female	avg_male	frac_all	frac_female	frac_male	padj	log2fc	bias	marker_score	avg_all	avg_female	avg_male	frac_all	frac_female	frac_male	padj	log2fc	bias	marker_score	avg_all	avg_female	avg_male	frac_all	frac_female	frac_male	padj	log2fc	bias	marker_score	avg_all	avg_female	avg_male	frac_all	frac_female	frac_male	padj	log2fc	bias	marker_score	avg_all
chr	symbol	FBgn	GeneGroup	GeneSubgroup	umi_tissue	norm_tissue	female_cls	male_cls
2L	Rack1	FBgn0020618	RP	RpL	2.54206	7.88337	3	0	5.93595	8.8377	3.13427	0.442982	0.616071	0.275862	0.000116513	2.08285	Female	-5.2826	7.59006	8.73537	5.79411	0.824071	0.870628	0.751061	3.06665e-228	0.861823		-0.0622549	3.48393	5.06445	3.29889	0.462882	0.875	0.414634	0.174709	1.44313		-9.16441	5.94755	7.17084	4.52979	0.67696	0.716814	0.630769	8.48787e-05	0.868874		-4.93288	6.42048
2L	RpL13	FBgn0011272	RP	RpL	3.80208	11.9512	5	0	9.83447	14.7987	5.04138	0.578947	0.75	0.413793	1.55092e-08	2.16341	Female	-3.37223	11.3407	12.2409	9.929	0.892271	0.934686	0.825758	4.10034e-241	0.825264		-9.05964	4.77304	7.98225	4.39733	0.558952	0.916667	0.517073	0.054069	1.55592		-10.5701	9.74678	12.8312	6.17203	0.781473	0.827434	0.728205	8.18247e-11	1.19429	Female	-3.29761	8.40042
2L	RpL21	FBgn0032987	RP	RpL	4.47124	14.077	4	0	10.0562	14.2493	6.00764	0.618421	0.767857	0.474138	8.78235e-07	1.81983	Female	-4.26088	13.4154	12.8557	14.293	0.919469	0.941159	0.885455	3.7904e-79	0.384466		-16.6022	7.8569	8.18694	7.81826	0.751092	0.916667	0.731707	1	0.3604		-6.92177	10.7114	13.7012	7.24639	0.84323	0.889381	0.789744	2.24235e-11	1.09311	Female	-3.63491	9.93364
2L	RpL24	FBgn0032518	RP	RpL	3.83449	12.5569	5	0	13.606	19.2613	8.14573	0.679825	0.839286	0.525862	3.17378e-08	1.98823	Female	0.560123	11.4654	12.7055	9.52068	0.915752	0.951691	0.859394	4.30993e-295	0.847613		-17.5649	5.94373	7.78317	5.72838	0.633188	0.875	0.604878	0.989397	0.960361		-9.6363	11.7834	15.6146	7.3432	0.862233	0.89823	0.820513	5.19733e-14	1.18929	Female	-0.863135	10.5836
2L	RpL27A	FBgn0285948	RP	RpL	6.7074	21.3173	4	0	18.5799	26.4277	11.0026	0.79386	0.919643	0.672414	2.39267e-10	1.82357	Female	-1.14068	19.7119	20.5319	18.426	0.966254	0.982995	0.94	4.39591e-215	0.640466		-23.3922	9.50434	10.8537	9.34636	0.790393	0.958333	0.770732	1	0.565802		-11.0109	18.3986	22.9637	13.1078	0.931116	0.938053	0.923077	2.51081e-10	0.793631		-1.7216	16.1806
2L	RpL30	FBgn0086710	RP	RpL	1.72684	5.67169	2	0	5.53375	8.69932	2.47733	0.399123	0.580357	0.224138	5.57417e-05	2.3859	Female	-3.71522	5.03533	5.11495	4.91047	0.726077	0.762029	0.669697	5.14079e-58	0.432161		-6.88233	2.93858	3.79889	2.83786	0.414847	0.833333	0.365854	0.405227	1.1074		-7.16252	5.37975	7.0722	3.41825	0.610451	0.646018	0.569231	0.000865703	0.947099		-1.37058	4.81443
2L	RpL36A	FBgn0031980	RP	RpL	4.38968	13.9383	4	0	11.1989	17.0788	5.52183	0.614035	0.794643	0.439655	2.1035e-09	2.27849	Female	-3.27709	13.1303	12.711	13.7879	0.912035	0.937488	0.872121	1.51607e-89	0.433004		-17.7437	5.04339	7.00254	4.81403	0.576419	0.833333	0.546341	1	0.946099		-11.645	11.1973	13.6269	8.38149	0.847981	0.884956	0.805128	6.94164e-07	0.843749		-2.30006	9.94884
2L	RpL37A	FBgn0261608	RP	RpL	3.99283	13.1906	4	0	12.2298	17.5223	7.11985	0.657895	0.803571	0.517241	8.05185e-07	1.81792	Female	-1.45138	11.7237	12.3626	10.7218	0.912861	0.942705	0.866061	1.33833e-186	0.664673		-22.4263	7.44909	6.06746	7.61084	0.71179	0.875	0.692683	1	0.114453		-7.09805	12.024	15.8905	7.54281	0.888361	0.933628	0.835897	1.47552e-14	1.22674	Female	-0.843795	11.5278
2L	RpL40	FBgn0003941	RP	RpL	2.54677	8.22888	3	0	7.30011	10.3502	4.35518	0.495614	0.616071	0.37931	0.00202204	1.57283		-3.49209	7.26764	8.16949	5.85345	0.824012	0.862995	0.762879	4.23415e-180	0.746741		-14.0328	5.46043	4.87727	5.5287	0.593886	0.791667	0.570732	1	0.291763		-5.29458	7.56684	10.0709	4.66468	0.726841	0.761062	0.687179	7.92498e-08	1.08674	Female	-2.18899	7.76518
2L	RpL5	FBgn0064225	RP	RpL	3.03039	9.866	3	0	9.40076	12.9482	5.97565	0.609649	0.732143	0.491379	6.51558e-05	1.52506	Female	-1.78343	9.14105	10.1482	7.56161	0.892212	0.916908	0.853485	1.55406e-161	0.62703		-10.4305	4.82626	6.1216	4.67461	0.576419	0.875	0.541463	1	0.942813		-9.7502	8.29293	9.60524	6.772	0.817102	0.814159	0.820513	0.000868586	0.502884		-2.74703	8.56931
2L	RpL7	FBgn0005593	RP	RpL	3.82522	12.1224	5	0	10.1114	14.2762	6.09024	0.605263	0.75	0.465517	1.18089e-05	1.76113	Female	-2.83207	11.3881	12.5395	9.5825	0.892743	0.929082	0.835758	2.34624e-229	0.800616		-11.5628	4.49632	7.34736	4.16254	0.515284	0.916667	0.468293	0.190991	1.52		-11.8685	9.92347	13.0018	6.35583	0.7981	0.871681	0.712821	7.1177e-12	1.31246	Female	-2.97856	9.01524
2L	RpL7-like	FBgn0032404	RP	RpL	0.000304437	0.0016248	0	0	0	0	0	0	0	0	1	0		-0.00799668	0.000789088	0	0.00202652	0.000294985	0	0.000757576	1	-19.8957		-0.00359008	0	0	0	0	0	0	1	0		-0.00801435	0	0	0	0	0	0	1	0		-0.0109068	0
2L	RpL9	FBgn0015756	RP	RpL	3.48485	11.1508	4	0	9.19087	13.9896	4.55766	0.539474	0.696429	0.387931	3.97886e-06	2.06086	Female	-4.29998	10.4019	11.2232	9.11379	0.875516	0.912657	0.817273	5.99692e-187	0.729801		-11.5057	5.67002	6.72382	5.54665	0.606987	0.958333	0.565854	1	1.01639		-7.85186	8.93235	11.4093	6.0616	0.779097	0.79646	0.758974	1.69462e-07	0.90415		-3.1634	8.1542
2L	RpLP1	FBgn0002593	RP	RpL	5.91012	18.8927	3	0	17.2399	22.0659	12.5802	0.842105	0.928571	0.758621	2.85691e-06	1.26083	Female	-0.648617	17.1285	19.6203	13.2207	0.965841	0.977391	0.947727	1.26828e-295	0.721217		-22.7549	10.4554	10.8073	10.4141	0.790393	0.916667	0.77561	1	0.339579		-8.86129	15.5808	19.6786	10.8317	0.921615	0.951327	0.887179	3.54601e-12	0.970565		-3.7887	16.0383
2L	RpS13	FBgn0010265	RP	RpS	3.63627	11.42	3	0	9.4125	12.6613	6.27571	0.587719	0.678571	0.5	0.00242312	1.26569		-3.18372	10.6598	11.4777	9.37716	0.893569	0.927246	0.840758	5.76756e-195	0.707604		-13.4507	6.01441	6.19451	5.99332	0.641921	0.958333	0.604878	1	0.758364		-7.80116	8.94458	11.201	6.32948	0.805226	0.840708	0.764103	4.26825e-07	0.882862		-4.25698	8.81305
2L	RpS2	FBgn0004867	RP	RpS	3.38783	11.2323	6	0	10.3597	13.7127	7.12228	0.596491	0.714286	0.482759	0.00788591	1.36999		-2.6269	9.92567	12.2325	6.30812	0.884779	0.936232	0.804091	0	1.21791	Female	-18.519	5.15892	6.65823	4.98339	0.554585	0.875	0.517073	0.881721	1.02101		-9.54988	9.25385	12.6658	5.29947	0.774347	0.853982	0.682051	2.11355e-16	1.605	Female	-4.06473	9.80146
2L	RpS21	FBgn0015521	RP	RpS	3.5493	11.2824	3	0	10.2619	14.5154	6.15508	0.622807	0.732143	0.517241	1.28475e-05	1.55045	Female	-1.10031	10.5358	10.2171	11.0356	0.874041	0.905217	0.825152	5.16102e-117	0.502751		-15.2651	4.58687	6.54661	4.35744	0.510917	0.833333	0.473171	0.484658	1.17159		-10.1111	7.96591	9.83394	5.80092	0.755344	0.792035	0.712821	5.74365e-06	0.858264		-4.60106	8.32954
2L	RpS26	FBgn0261597	RP	RpS	4.74327	15.2353	5	0	14.4731	21.1319	8.04377	0.714912	0.866071	0.568966	2.76302e-10	2.03074	Female	-0.460642	13.8374	14.5692	12.6897	0.928791	0.959807	0.880152	1.8848e-246	0.751042		-20.2005	6.39338	6.32695	6.40116	0.646288	0.833333	0.62439	1	0.406578		-10.6113	13.2839	17.8474	7.99483	0.859857	0.90708	0.805128	6.67586e-16	1.29417	Female	-1.71647	11.8291
2L	RpS27A	FBgn0003942	RP	RpS	3.92462	12.7127	6	0	11.8057	17.9506	5.87275	0.653509	0.839286	0.474138	2.42967e-09	2.22417	Female	-2.28145	11.3542	13.251	8.37946	0.907021	0.951111	0.837879	0	1.07382	Female	-19.2181	6.31808	6.71534	6.27157	0.628821	0.875	0.6	1	0.716307		-9.22159	11.7479	15.468	7.43635	0.862233	0.867257	0.85641	8.61561e-11	0.921029		-1.1449	11.0423
2L	RpS28-like	FBgn0085211	RP	RpS	0.00376741	0.0191752	0	0	0	0	0	0	0	0	1	0		-0.0969598	0.00960351	0.00842832	0.0114464	0.00324484	0.00222222	0.00484848	1	-0.721724		-0.170221	0.0424834	0	0.0474571	0.00873362	0	0.0097561	1	-23.9797		0.132889	0.0108213	0	0.0233629	0.00475059	0	0.0102564	1	-23.4506		0.0377173	0.0821542
2L	eEF1delta	FBgn0032198	translation	eEFs	0.408841	1.18877	1	0	0.604577	0.726964	0.48641	0.0701754	0.0982143	0.0431034	1	0.97653		-5.28619	1.23901	1.29883	1.14521	0.329794	0.327343	0.333636	0.890319	0.102761		15.4754	0.323265	0.767425	0.271266	0.0873362	0.416667	0.0487805	0.146714	2.43499		-5.19586	0.628597	0.749842	0.488079	0.159145	0.137168	0.184615	1	0.172697		-4.48036	0.657647
2L	eEF2	FBgn0000559	translation	eEFs	3.70352	11.473	0	0	8.38338	9.85987	6.95781	0.583333	0.598214	0.568966	1	0.387785		-4.69497	11.0379	9.96761	12.7162	0.904602	0.895266	0.919242	2.11581e-27	-0.2767		-6.78542	5.16865	6.70088	4.98927	0.576419	0.916667	0.536585	0.746764	1.02597		-10.9573	8.46817	8.6617	8.24388	0.771971	0.743363	0.805128	1	-0.0518519		-5.67072	9.35069
2L	eIF3h	FBgn0022023	translation	eIFs	0.165467	0.519242	0	0	0.378255	0.658691	0.10749	0.0438596	0.0803571	0.00862069	1	3.0558		-2.44199	0.464731	0.474296	0.44973	0.150324	0.149855	0.151061	1	0.0430199		2.76295	0.238758	0.286474	0.233172	0.0524017	0.166667	0.0390244	1	1.1858		-2.31158	0.464195	0.560423	0.352671	0.0950119	0.110619	0.0769231	1	0.777217		-1.51032	0.444528
2L	eIF3i	FBgn0015834	translation	eIFs	0.257451	0.803656	0	0	0.827954	1.45574	0.221815	0.0877193	0.151786	0.0258621	1	2.9235		-2.7732	0.700982	0.680528	0.733058	0.221298	0.206184	0.245	0.0010674	-0.196455		3.57279	0.547585	0.380778	0.567114	0.117904	0.208333	0.107317	1	0.168166		-2.1791	0.459221	0.554344	0.348975	0.118765	0.119469	0.117949	1	0.587426		-3.14323	0.680296
2L	eIF4A	FBgn0001942	translation	eIFs	2.02107	6.38493	0	0	4.66731	6.2072	3.18051	0.377193	0.473214	0.284483	0.224859	1.3139		-6.75545	5.83479	6.01357	5.55448	0.801534	0.804928	0.796212	1.93455e-13	0.163248		-7.5869	3.90031	3.81592	3.91019	0.458515	0.791667	0.419512	1	0.718288		-7.27416	6.72298	7.72069	5.56665	0.724466	0.738938	0.707692	0.0291698	0.486875		0.416982	6.12579
2L	eRF3	FBgn0020443	translation	eRFs	0.326143	0.946239	0	0	0.562077	0.816867	0.316073	0.0657895	0.0892857	0.0431034	1	1.24166		-4.44338	0.91725	0.791545	1.11438	0.277581	0.237778	0.34	1.24188e-26	-0.595482		9.96772	0.605427	1.07046	0.550984	0.122271	0.333333	0.097561	1	1.4807		-3.02458	0.967761	0.835088	1.12153	0.223278	0.146018	0.312821	0.215319	-0.804165		-0.526623	0.679522
2L	mEFG1	FBgn0263133	translation	mito	0.0408322	0.125949	0	0	0	0	0	0	0	0	1	0		-0.958602	0.127679	0.158061	0.0800354	0.040767	0.0457005	0.0330303	0.445955	0.7487		1.60623	0.00452426	0.0431689	0	0.00436681	0.0416667	0	1	24.8418		-0.849149	0.0520727	0.0324929	0.0747652	0.0142518	0.00884956	0.0205128	1	-1.01923		-0.794297	0.0659668
2L	mEFTs	FBgn0032646	translation	mito	0.0573856	0.18076	0	0	0.272586	0.355875	0.192169	0.0307018	0.0357143	0.0258621	1	0.674504		-0.558036	0.140972	0.125942	0.164543	0.0553392	0.0455072	0.0707576	0.0269677	-0.53745		0.692026	0.111182	0.0431689	0.119145	0.0218341	0.0416667	0.0195122	1	-0.371527		-0.814244	0.0340178	0	0.0734436	0.0118765	0	0.025641	1	-24.9284		-1.48395	0.329879
2L	mRF1	FBgn0032486	translation	mito	0.00593653	0.0184326	0	0	0.0436414	0.0888415	0	0.00438596	0.00892857	0	1	24.3645		-0.0371249	0.0118678	0.012797	0.0104107	0.00507375	0.00483092	0.00545455	1	0.0853052		-0.284231	0.00452426	0.0431689	0	0.00436681	0.0416667	0	1	24.8418		-0.03879	0.0134888	0.0191053	0.00697939	0.00712589	0.00442478	0.0102564	1	0.484516		0.0461176	0.00324865
2R	RpL11	FBgn0013325	RP	RpL	2.44171	7.81465	3	0	7.0482	9.71564	4.47274	0.486842	0.580357	0.396552	0.0326054	1.2996		-3.45913	7.1293	7.95118	5.84049	0.820767	0.864734	0.751818	4.91082e-181	0.75674		-8.93612	3.5263	5.53895	3.29068	0.458515	0.916667	0.404878	0.082213	1.45521		-9.31737	6.34162	8.36592	3.99551	0.714964	0.792035	0.625641	9.84227e-10	1.26856	Female	-3.13086	6.24837
2R	RpL12	FBgn0034968	RP	RpL	4.06798	13.0854	5	0	12.3154	17.2112	7.58843	0.657895	0.776786	0.543103	3.83356e-05	1.55225	Female	-1.65434	11.9344	12.9977	10.267	0.916165	0.946473	0.868636	1.94918e-249	0.765393		-19.3582	6.9761	6.73957	7.00379	0.655022	0.958333	0.619512	1	0.76926		-8.61197	11.2038	14.5288	7.35034	0.850356	0.89823	0.794872	6.49072e-14	1.16811	Female	-1.82196	9.99255
2R	RpL18A	FBgn0010409	RP	RpL	4.36749	13.6972	4	0	10.3786	14.4442	6.45319	0.596491	0.741071	0.456897	6.84804e-05	1.7188	Female	-3.85574	12.8817	13.1321	12.489	0.910796	0.937971	0.868182	5.24365e-139	0.56554		-15.1212	5.45007	6.4261	5.33581	0.615721	0.833333	0.590244	1	0.677844		-10.5729	10.7671	13.2656	7.87149	0.80285	0.823009	0.779487	5.23365e-06	0.77834		-2.84366	10.1692
2R	RpL19	FBgn0285950	RP	RpL	5.83009	18.2913	4	0	13.2051	17.7408	8.82593	0.719298	0.821429	0.62069	1.85343e-06	1.4111	Female	-3.45508	17.8748	17.2171	18.9061	0.951917	0.967729	0.927121	1.87633e-108	0.414834		-12.9728	8.00743	8.56899	7.94169	0.742358	1	0.712195	1	0.765719		-10.3121	13.4383	16.8022	9.53963	0.874109	0.889381	0.85641	1.47732e-09	0.80486		-4.02027	13.0205
2R	RpL22-like	FBgn0034837	RP	RpL	0.0015983	0.00981405	0	0	0.0628362	0	0.123506	0.00438596	0	0.00862069	1	-24.5051		0.0823342	0.000670723	0	0.00172254	0.000235988	0	0.000606061	1	-19.5505		-0.386048	0.0384092	0	0.0429059	0.00873362	0	0.0097561	1	-23.9688		0.196776	0.0373223	0	0.0805779	0.00475059	0	0.0102564	1	-24.382		0.125224	0.0972108
2R	RpL23	FBgn0010078	RP	RpL	5.50062	17.1007	3	0	12.9514	18.8067	7.29799	0.697368	0.857143	0.543103	3.86891e-10	2.02846	Female	-2.57268	16.733	15.7163	18.3276	0.941239	0.960483	0.911061	1.84597e-95	0.392533		-14.7573	6.84571	8.79629	6.61735	0.68559	0.875	0.663415	1	0.684006		-10.9702	11.9893	14.1444	9.49157	0.862233	0.89823	0.820513	2.70095e-05	0.710076		-4.28421	12.2239
2R	RpL29	FBgn0016726	RP	RpL	2.17858	7.14864	2	0	7.35233	10.6279	4.18971	0.486842	0.625	0.353448	0.00142131	1.7072		-2.19652	6.28341	6.5296	5.89742	0.783127	0.829082	0.711061	4.41872e-112	0.595882		-13.1947	3.29863	4.02463	3.21364	0.462882	0.791667	0.42439	0.796207	0.948561		-8.31424	5.91887	7.66281	3.89769	0.679335	0.725664	0.625641	9.78219e-06	1.02951	Female	-2.63233	5.79412
2R	RpL31	FBgn0285949	RP	RpL	3.73307	11.8265	5	0	9.77962	14.1433	5.5664	0.592105	0.732143	0.456897	2.43848e-06	1.80342	Female	-2.82287	11.1585	11.275	10.9759	0.880059	0.917585	0.821212	2.65507e-162	0.645813		-12.782	5.80256	5.55814	5.83118	0.598253	0.875	0.565854	1	0.630565		-8.29353	9.6441	12.5951	6.22391	0.779097	0.853982	0.692308	2.84821e-10	1.23943	Female	-2.42425	8.28735
2R	RpL37b	FBgn0034822	RP	RpL	0.00391962	0.0213843	0	0	0.0608317	0	0.119566	0.00438596	0	0.00862069	1	-24.4888		0.0176111	0.00468926	0	0.0120429	0.00224189	0	0.00575758	1	-22.4931		-0.564365	0.23314	0	0.260435	0.0305677	0	0.0341463	1	-26.101		0.70756	0.0326947	0	0.070587	0.00475059	0	0.0102564	1	-24.3211		0.0368138	0.0172115
2R	RpL38	FBgn0040007	RP	RpL	1.74488	6.04536	4	0	8.06044	11.8213	4.42927	0.526316	0.651786	0.405172	0.000207358	1.67998	Female	0.405652	4.99196	5.65845	3.9468	0.764838	0.801353	0.707576	7.88164e-131	0.650769		-15.2924	3.06503	1.87236	3.20466	0.39738	0.541667	0.380488	1	-0.250882		-8.43674	5.32395	7.09958	3.26604	0.648456	0.712389	0.574359	6.18788e-07	1.18914	Female	-2.51075	5.54468
2R	RpL39	FBgn0023170	RP	RpL	2.99292	9.51434	0	0	9.01346	12.0288	6.10207	0.587719	0.642857	0.534483	0.0534073	0.989927		-1.79035	8.65992	7.83858	9.94795	0.863481	0.868502	0.855606	0.00513949	-0.00200803		-17.2622	5.72517	5.1004	5.79832	0.60262	0.875	0.570732	1	0.323154		-6.42402	7.78336	9.01199	6.35941	0.774347	0.769912	0.779487	0.0839713	0.37919		-2.17773	7.84013
2R	RpL41	FBgn0066084	RP	RpL	5.9598	20.0768	3	0	23.8816	31.9147	16.1256	0.868421	0.946429	0.793103	2.39933e-07	1.34093	Female	4.23857	16.9903	18.4185	14.7508	0.973628	0.985507	0.955	6.30305e-225	0.598365		-36.493	13.5143	11.2237	13.7824	0.895197	0.958333	0.887805	1	-0.258293		-5.38064	18.3754	23.5138	12.4201	0.933492	0.946903	0.917949	2.72742e-11	0.857752		-1.80227	19.9287
2R	RpLP0-like	FBgn0033485	RP	RpL	0.100922	0.317493	0	0	0.275219	0.243948	0.305412	0.0263158	0.0178571	0.0344828	1	-0.667104		-1.61966	0.286596	0.275382	0.304181	0.0965782	0.0877295	0.110455	0.0765052	-0.224361		2.31963	0.129131	0.396157	0.0978698	0.0349345	0.166667	0.0195122	1	2.60325		-1.43287	0.179225	0.239621	0.109227	0.0427553	0.0486726	0.0358974	1	0.967912		-1.65109	0.229932
2R	RpLP2	FBgn0003274	RP	RpL	5.76666	19.191	5	0	21.164	29.3271	13.2824	0.828947	0.919643	0.741379	1.91762e-08	1.55288	Female	1.51453	16.8371	19.9752	11.9159	0.967965	0.986667	0.938636	0	0.982239		-27.8333	9.43656	11.9303	9.14461	0.764192	1	0.736585	0.81401	0.949307		-10.7963	17.0275	23.6348	9.36992	0.916865	0.964602	0.861538	4.74626e-25	1.53979	Female	-3.26942	18.5495
2R	RpS11	FBgn0033699	RP	RpS	4.72289	14.954	4	0	10.9088	15.6823	6.29986	0.600877	0.741071	0.465517	3.71065e-05	1.75938	Female	-5.49231	13.915	15.0284	12.169	0.929971	0.955556	0.889848	2.18527e-230	0.738295		-15.5928	7.93879	7.11523	8.03521	0.71179	0.916667	0.687805	1	0.406655		-7.83833	11.8766	14.8537	8.42613	0.874109	0.884956	0.861538	1.11074e-09	0.829978		-2.73725	11.0866
2R	RpS15	FBgn0034138	RP	RpS	5.78788	18.3114	4	0	13.8146	20.1153	7.7312	0.741228	0.883929	0.603448	5.27309e-12	1.98965	Female	-3.38216	17.1148	17.7023	16.1936	0.950265	0.971111	0.917576	7.72389e-226	0.66803		-19.5175	9.18454	10.6118	9.01744	0.764192	0.958333	0.741463	1	0.565348		-8.78879	15.8368	19.7522	11.299	0.928741	0.938053	0.917949	1.09751e-09	0.797484		-0.946494	14.3408
2R	RpS15Ab	FBgn0033555	RP	RpS	0.0315851	0.09641	0	0	0.131909	0.134264	0.129634	0.00877193	0.00892857	0.00862069	1	0.0512449		-0.53761	0.0810304	0.0660663	0.104497	0.0307375	0.023285	0.0424242	0.133191	-0.77023		0.444104	0.0653729	0	0.0730263	0.0131004	0	0.0146341	1	-24.573		-0.426825	0.115989	0.189992	0.0302218	0.0332542	0.039823	0.025641	1	1.88642		0.139765	0.119748
2R	RpS16	FBgn0034743	RP	RpS	4.44029	14.3285	5	0	12.9507	17.9465	8.1272	0.692982	0.830357	0.560345	2.67403e-06	1.6981	Female	-1.86264	13.2029	13.8453	12.1954	0.92885	0.957778	0.883485	2.60399e-196	0.669998		-18.7169	7.85569	7.31823	7.91861	0.707424	0.958333	0.678049	1	0.419591		-7.82502	11.8494	15.2804	7.87287	0.847981	0.880531	0.810256	9.43664e-11	1.02435	Female	-2.67006	11.373
2R	RpS18	FBgn0010411	RP	RpS	4.63866	14.6209	3	0	11.6302	16.4698	6.95742	0.649123	0.776786	0.525862	3.07948e-06	1.66762	Female	-3.42876	13.5467	13.9997	12.8365	0.928201	0.949855	0.894242	1.26857e-136	0.535153		-19.3193	8.63564	8.15752	8.69162	0.759825	1	0.731707	1	0.464626		-6.51697	13.0323	16.1685	9.39748	0.869359	0.884956	0.851282	9.97505e-08	0.776623		-1.13953	11.5425
2R	RpS23	FBgn0033912	RP	RpS	5.03171	15.5665	4	0	11.6558	17.5522	5.96278	0.671053	0.848214	0.5	1.47968e-10	2.20125	Female	-3.93278	14.9574	15.4713	14.1514	0.934985	0.958647	0.897879	1.46059e-189	0.628033		-12.8444	7.10883	7.46725	7.06687	0.659389	0.916667	0.629268	1	0.719873		-10.1666	13.127	16.5814	9.1234	0.888361	0.911504	0.861538	2.65494e-10	0.911095		-1.86344	11.0068
2R	RpS24	FBgn0261596	RP	RpS	1.96222	6.39607	4	0	7.32207	9.95253	4.78231	0.495614	0.625	0.37069	0.00815074	1.53213		-0.851028	5.66156	6.40926	4.48905	0.739646	0.801449	0.642727	4.73435e-191	0.881823		-8.94156	3.35286	2.86025	3.41053	0.445415	0.666667	0.419512	1	0.338259		-6.96672	5.59054	7.98286	2.81789	0.608076	0.69469	0.507692	9.77293e-10	1.54205	Female	-2.60039	5.02798
2R	eEF1alpha1	FBgn0284245	translation	eEFs	12.7845	39.6446	2	0	23.6593	29.2636	18.2482	0.921053	0.973214	0.87069	4.00465e-05	1.00694	Female	-8.90402	39.6987	41.7084	36.5467	0.995457	0.996425	0.993939	1.28465e-75	0.321589		0.597289	15.9678	20.1326	15.4801	0.877729	1	0.863415	0.461624	0.771827		-15.128	28.5882	31.2093	25.5505	0.980998	0.99115	0.969231	0.000356544	0.463925		-7.31525	30.9544
2R	eEF1beta	FBgn0028737	translation	eEFs	1.77644	5.52078	2	0	3.63206	5.23437	2.085	0.307018	0.401786	0.215517	0.479225	1.44336		-6.96233	5.34794	5.62667	4.91086	0.715044	0.753237	0.655152	2.3279e-72	0.517416		4.24459	1.76988	3.06006	1.61883	0.292576	0.75	0.239024	0.0354891	1.73483		-10.145	3.96878	5.04743	2.71866	0.543943	0.566372	0.517949	0.0277041	0.805071		-4.57858	4.12705
2R	eEF5	FBgn0285952	translation	eEFs	2.9581	9.29828	0	0	7.83951	8.78189	6.92963	0.565789	0.571429	0.560345	1	0.281409		-2.83513	8.62909	8.35394	9.06067	0.861416	0.868696	0.85	5.83427e-11	0.117127		-13.4005	4.68248	5.06953	4.63717	0.572052	0.875	0.536585	1	0.695584		-8.42992	8.38114	9.89673	6.62461	0.75772	0.730088	0.789744	0.013702	0.363291		-1.38318	7.74929
2R	eEFSec	FBgn0034627	translation	eEFs	0.0121395	0.0352312	0	0	0.033328	0	0.0655068	0.00438596	0	0.00862069	1	-24.1582		-0.184511	0.0357976	0.0284373	0.0473399	0.0130383	0.0094686	0.0186364	0.797951	-0.894722		0.60044	0	0	0	0	0	0	1	0		-0.30154	0.00890948	0	0.0192353	0.00950119	0	0.0205128	1	-23.6788		-0.0728471	0.028235
2R	eIF2Bdelta	FBgn0034858	translation	eIFs	0.0640071	0.176874	0	0	0.0955917	0.0666809	0.123506	0.00877193	0.00892857	0.00862069	1	-0.306155		-1.31714	0.169063	0.183541	0.146359	0.0656637	0.06657	0.0642424	1	0.212826		2.31884	0.0779383	0	0.0870627	0.0174672	0	0.0195122	1	-24.8695		-1.09567	0.0834752	0.123199	0.0374362	0.0213777	0.0221239	0.0205128	1	1.11689		-1.35125	0.0696244
2R	eIF2Bgamma	FBgn0034029	translation	eIFs	0.025154	0.0740749	0	0	0.0566158	0.0267643	0.085438	0.00877193	0.00892857	0.00862069	1	-0.741579		-0.397765	0.0649873	0.0646357	0.0655387	0.0257817	0.0252174	0.0266667	1	-0.0239427		0.641077	0.0349153	0	0.039003	0.00873362	0	0.0097561	1	-23.915		-0.400005	0.0788835	0.144536	0.00279344	0.0166271	0.0265487	0.00512821	1	4.45884		-0.259837	0.079407
2R	eIF3b	FBgn0034237	translation	eIFs	0.22141	0.695375	0	0	0.511854	0.575402	0.450498	0.0657895	0.0803571	0.0517241	1	0.503359		-2.91136	0.634453	0.635513	0.632788	0.200826	0.194589	0.210606	0.530506	-0.0440866		5.20335	0.401302	0.216403	0.422948	0.069869	0.0833333	0.0682927	1	-0.265072		-2.89522	0.568999	0.657411	0.466531	0.123515	0.123894	0.123077	1	0.540481		-2.03185	0.515283
2R	eIF3c	FBgn0034258	translation	eIFs	0.366065	1.10483	1	0	0.618622	1.18887	0.0680402	0.0701754	0.133929	0.00862069	1	4.1856		-4.93652	1.03904	1.03099	1.05166	0.302537	0.290725	0.321061	0.103448	-0.0807839		9.27231	0.464132	0.378114	0.474202	0.0917031	0.208333	0.0780488	1	0.587272		-4.62169	0.719888	0.802754	0.623849	0.175772	0.128319	0.230769	1	-0.158672		-3.48362	0.920055
2R	eIF3f2	FBgn0033069	translation	eIFs	0.00213106	0.00903876	0	0	0	0	0	0	0	0	1	0		-0.0519784	0.00477731	0.00728195	0.00084959	0.00176991	0.0026087	0.000454545	1	2.83331		-0.0793692	0	0	0	0	0	0	1	0		-0.0520933	0.00527727	0	0.0113935	0.0023753	0	0.00512821	1	-22.5208		0.0141355	0.0448758
2R	eIF3j	FBgn0027619	translation	eIFs	0.377711	1.08513	1	0	0.760048	1.01979	0.509261	0.0877193	0.116071	0.0603448	1	1.04805		-4.52743	1.03758	1.03786	1.03714	0.312507	0.298261	0.334848	0.0419786	-0.0836994		11.0245	0.561547	0.809118	0.532564	0.122271	0.375	0.0926829	0.635975	1.35185		-3.9293	0.772933	0.686057	0.87362	0.173397	0.123894	0.230769	1	-0.507587		-3.53668	0.763718
2R	eIF3k	FBgn0034654	translation	eIFs	0.278001	0.886706	0	0	0.779194	1.24067	0.333633	0.0745614	0.116071	0.0344828	1	1.96704		-3.4072	0.774203	0.715792	0.865802	0.231268	0.214106	0.258182	1.7875e-05	-0.299779		3.58173	0.649591	0.236448	0.697959	0.113537	0.166667	0.107317	1	-0.554609		-2.51517	0.742804	0.891802	0.570119	0.171021	0.154867	0.189744	1	0.344654		-1.51965	0.825863
2R	eIF3m	FBgn0033902	translation	eIFs	0.380755	1.18445	1	0	1.41589	1.74719	1.09602	0.127193	0.178571	0.0775862	1	1.21691		-3.18207	1.13617	1.1795	1.0682	0.307139	0.308213	0.305455	0.493313	0.114429		9.26926	0.997835	0.843124	1.01595	0.161572	0.375	0.136585	1	0.587726		-2.62507	0.724692	0.666377	0.792279	0.168646	0.132743	0.210256	1	-0.324136		-3.79084	0.955048
2R	mEFTu1	FBgn0024556	translation	mito	0.0667092	0.201252	0	0	0.23356	0.115207	0.347832	0.0175439	0.00892857	0.0258621	1	-1.55244		-1.15047	0.18532	0.17886	0.195452	0.0671976	0.0589372	0.0801515	0.0940659	-0.306442		1.76042	0.0805632	0.144669	0.0730581	0.0174672	0.0833333	0.0097561	1	2.0564		-1.17508	0.157088	0.239203	0.0619183	0.0427553	0.0486726	0.0358974	1	1.382		-0.692781	0.0915937
2R	mEFTu2	FBgn0033184	translation	mito	0.0359232	0.1118	0	0	0.30933	0.398493	0.223242	0.0438596	0.0625	0.0258621	1	1.14849		0.301607	0.0969451	0.0785356	0.125815	0.0353392	0.0263768	0.0493939	0.048482	-0.825866		0.720158	0.12401	0.480031	0.0823299	0.00873362	0.0416667	0.00487805	1	2.97079		-0.64131	0.0795328	0.066451	0.0946942	0.0285036	0.0176991	0.0410256	1	-0.577735		-0.180756	0.158618
2R	mIF3	FBgn0033712	translation	mito	0.0320798	0.090746	0	0	0	0	0	0	0	0	1	0		-0.782675	0.0941588	0.0816477	0.113778	0.0341003	0.025314	0.0478788	0.0579094	-0.70155		1.6257	0	0	0	0	0	0	1	0		-0.784405	0.0527396	0.0575339	0.0471832	0.0213777	0.0132743	0.0307692	1	-0.257248		-0.304112	0.0642353
2R	tor	FBgn0003733	special	special	0.0028541	0.0104899	0	0	0.0490052	0.0997606	0	0.00438596	0.00892857	0	1	24.4276		0.042535	0.00448658	0.00569792	0.00258697	0.00165192	0.00202899	0.00106061	1	1.02034		-0.426503	0	0	0	0	0	0	1	0		-0.073131	0.283691	0.342238	0.215835	0.0522565	0.0619469	0.0410256	1	0.710382		1.77473	0.0154775
3L	Nelf-E	FBgn0017430	special	special	0.0164777	0.0513363	0	0	0.0434684	0.0884893	0	0.00438596	0.00892857	0	1	24.3623		-0.303883	0.04538	0.0469802	0.0428706	0.0171091	0.0151691	0.0201515	1	-0.143949		0.405308	0.0223024	0	0.0249134	0.00436681	0	0.00487805	1	-23.0798		-0.305556	0.040246	0	0.08689	0.0118765	0	0.025641	1	-25.0413		-0.148295	0.0302559
3L	RpL10	FBgn0024733	RP	RpL	4.06299	12.9948	2	0	11.1466	15.0352	7.39207	0.662281	0.794643	0.534483	0.000204864	1.53384	Female	-2.91792	11.9097	12.554	10.8994	0.928142	0.950725	0.892727	1.68726e-154	0.566362		-19.3481	6.57019	6.80981	6.54214	0.672489	0.916667	0.643902	1	0.593601		-9.57246	10.8166	13.7313	7.4386	0.850356	0.884956	0.810256	4.30045e-10	0.975144		-3.67842	10.8489
3L	RpL10Ab	FBgn0036213	RP	RpL	3.55488	11.2474	5	0	9.44274	13.947	5.09377	0.596491	0.741071	0.456897	5.14016e-06	1.81787	Female	-3.58129	10.3246	11.7847	8.03493	0.893628	0.932367	0.832879	1.92044e-277	0.877561		-13.3225	5.10047	5.7779	5.02117	0.58952	0.791667	0.565854	1	0.555859		-9.60907	10.0664	13.3848	6.22057	0.814727	0.871681	0.748718	3.54601e-12	1.2438	Female	-2.2886	8.89891
3L	RpL14	FBgn0017579	RP	RpL	5.33726	17.0884	5	0	12.5225	17.6355	7.58581	0.70614	0.830357	0.586207	2.40835e-07	1.66325	Female	-3.74082	16.003	16.8357	14.6972	0.943953	0.970628	0.902121	9.61968e-253	0.753091		-16.5709	6.35443	9.10305	6.03264	0.68559	0.916667	0.658537	0.761055	0.964454		-12.0381	14.7092	19.433	9.23433	0.893112	0.929204	0.851282	3.49796e-16	1.22794	Female	-1.45408	13.0409
3L	RpL15	FBgn0028697	RP	RpL	6.05252	18.6466	2	0	14.0178	18.4946	9.69544	0.741228	0.794643	0.689655	0.000467985	1.01281	Female	-4.35479	18.0981	17.356	19.2619	0.964602	0.971304	0.954091	3.04757e-33	0.195403		-11.6594	10.0247	10.4024	9.98043	0.820961	0.916667	0.809756	1	0.271228		-8.78401	13.8873	16.8433	10.4613	0.893112	0.915929	0.866667	1.17631e-08	0.771694		-5.36578	14.2294
3L	RpL18	FBgn0035753	RP	RpL	3.19643	10.2993	3	0	10.3349	13.9597	6.83501	0.635965	0.75	0.525862	0.000336262	1.40151	Female	-0.60118	9.3929	10.002	8.4377	0.876224	0.906763	0.828333	6.62171e-125	0.578627		-15.8852	4.48721	5.84139	4.32868	0.550218	0.875	0.512195	0.707598	1.00401		-9.98276	8.66819	10.9862	5.98167	0.764846	0.79646	0.728205	2.04365e-06	0.901228		-3.51318	8.77114
3L	RpL23A	FBgn0026372	RP	RpL	2.90914	9.23574	4	0	6.754	9.09523	4.49349	0.45614	0.544643	0.37069	0.15338	1.21635		-5.76272	8.6545	9.54904	7.25172	0.834454	0.883768	0.757121	1.14855e-211	0.839341		-7.46781	4.09543	4.72258	4.022	0.537118	0.791667	0.507317	1	0.651292		-8.66389	6.80922	8.94156	4.3379	0.684086	0.756637	0.6	1.2668e-07	1.18264	Female	-4.46432	6.8592
3L	RpL26	FBgn0036825	RP	RpL	4.52683	14.4767	4	0	11.0784	15.2501	7.05067	0.675439	0.794643	0.560345	3.84656e-06	1.5307	Female	-3.7939	13.6089	14.8175	11.7136	0.927257	0.956232	0.881818	2.47845e-226	0.747173		-14.6159	6.51604	6.2594	6.54608	0.707424	0.875	0.687805	1	0.302174		-9.99611	10.774	12.7353	8.50104	0.859857	0.889381	0.825641	2.77875e-05	0.71409		-4.48139	11.2854
3L	RpL28	FBgn0035422	RP	RpL	4.86474	15.4543	4	0	13.43	19.0005	8.05158	0.671053	0.821429	0.525862	4.05664e-08	1.89274	Female	-1.82081	14.4473	15.0459	13.5084	0.932035	0.957101	0.892727	7.24532e-206	0.667067		-17.3421	6.62779	7.80928	6.48947	0.694323	1	0.658537	1	0.926543		-10.5	12.206	15.4666	8.42696	0.857482	0.889381	0.820513	5.75215e-10	0.990907		-3.60442	11.786
3L	RpL8	FBgn0261602	RP	RpL	3.95809	12.5352	4	0	10.4134	13.649	7.28943	0.666667	0.785714	0.551724	0.000467985	1.37234	Female	-1.83771	11.957	12.8001	10.6349	0.903599	0.927826	0.865606	8.64063e-143	0.60168		-10.669	5.11839	6.82418	4.91868	0.58952	0.916667	0.55122	1	1.00733		-10.6155	10.2694	13.2329	6.83484	0.793349	0.867257	0.707692	8.61561e-11	1.24264	Female	-3.26973	9.82917
3L	RpLP0	FBgn0000100	RP	RpL	1.97621	6.34251	1	0	5.57566	7.1054	4.09868	0.442982	0.517857	0.37069	0.808165	0.956432		-3.66109	5.84696	6.67064	4.55533	0.77587	0.81971	0.707121	7.16094e-157	0.745788		-3.26172	2.60524	3.43302	2.50832	0.393013	0.708333	0.356098	0.777167	1.01298		-9.53528	5.78161	7.14652	4.19972	0.67696	0.725664	0.620513	7.92125e-06	0.969831		-1.6623	5.25147
3L	RpS12	FBgn0286213	RP	RpS	5.08607	16.4045	5	0	14.7324	20.9776	8.70265	0.710526	0.883929	0.543103	4.68976e-08	2.01891	Female	-1.76839	15.3914	17.2154	12.5309	0.945959	0.974976	0.900455	0	0.90438		-14.3315	8.1261	10.0617	7.89949	0.663755	0.875	0.639024	1	0.676946		-9.93409	13.9199	18.2288	8.92603	0.893112	0.915929	0.866667	6.62608e-14	1.05176	Female	-2.70304	13.1988
3L	RpS17	FBgn0005533	RP	RpS	3.11527	10.0648	2	0	8.90729	11.5331	6.372	0.592105	0.696429	0.491379	0.0301564	1.20695		-2.64583	9.09483	9.78844	8.00716	0.879882	0.912464	0.828788	1.50563e-167	0.65106		-16.6274	6.40038	6.03543	6.44311	0.628821	0.833333	0.604878	1	0.433646		-6.17876	9.14751	11.5408	6.37371	0.819477	0.853982	0.779487	1.82863e-08	0.955049		-1.02054	8.28525
3L	RpS4	FBgn0011284	RP	RpS	4.44932	14.0125	5	0	10.8939	15.0326	6.89797	0.618421	0.741071	0.5	7.6762e-05	1.56417	Female	-3.96093	13.2934	14.615	11.2209	0.92472	0.951304	0.88303	8.45469e-240	0.752909		-12.2775	5.50431	7.90407	5.22336	0.60262	0.916667	0.565854	0.270436	1.28222		-11.6563	11.8095	14.9433	8.17737	0.852732	0.90708	0.789744	8.56675e-13	1.15665	Female	-2.65334	10.9117
3L	RpS9	FBgn0010408	RP	RpS	4.1699	13.3984	6	0	11.175	16.157	6.3648	0.644737	0.767857	0.525862	3.09998e-07	1.74799	Female	-3.3138	12.1861	14.1269	9.14262	0.918289	0.954783	0.861061	0	1.00663	Female	-17.4321	6.81646	11.2557	6.29675	0.689956	0.958333	0.658537	0.24103	1.22525		-9.19156	12.4891	15.9275	8.50413	0.864608	0.90708	0.815385	6.19653e-12	1.06943	Female	-0.307434	10.1122
3L	eIF1	FBgn0035423	translation	eIFs	0.337028	1.01113	0	0	0.689317	0.866918	0.51784	0.0833333	0.0982143	0.0689655	1	0.596783		-4.13022	0.898602	0.920233	0.864678	0.274218	0.268986	0.282424	1	0.0207577		5.14562	0.513412	0.597463	0.503572	0.100437	0.208333	0.0878049	1	0.774677		-3.85905	0.728139	0.693754	0.767989	0.180523	0.141593	0.225641	1	-0.323642		-2.51459	0.924051
3L	eIF2beta	FBgn0004926	translation	eIFs	1.98463	5.6095	1	0	0.797017	1.6225	0	0.0833333	0.169643	0	1	28.7958		-14.0777	6.1714	5.45253	7.29872	0.71469	0.671304	0.782727	1.34312e-76	-0.592364		24.6256	1.60494	2.42347	1.50911	0.270742	0.541667	0.239024	0.615306	1.11231		-10.2505	3.10905	2.65045	3.64056	0.475059	0.39823	0.564103	0.220162	-0.666165		-6.91641	2.17238
3L	eIF3e	FBgn0025582	translation	eIFs	0.140311	0.434795	0	0	0.417898	0.671133	0.173396	0.0482456	0.0803571	0.0172414	1	2.14837		-1.85063	0.3907	0.388156	0.394689	0.13115	0.122995	0.143939	0.148862	-0.12634		2.7025	0.311071	0.102081	0.335539	0.0567686	0.0833333	0.0536585	1	-0.698107		-1.6527	0.418053	0.364237	0.480423	0.106888	0.0707965	0.148718	1	-0.710423		-0.524492	0.300735
3L	eIF3l	FBgn0036258	translation	eIFs	0.0972308	0.303911	0	0	0.366901	0.558616	0.181797	0.0482456	0.0714286	0.0258621	1	1.61093		-0.959663	0.271174	0.268426	0.275484	0.0936873	0.0900483	0.0993939	0.879748	-0.0642269		2.00075	0.0846597	0.138318	0.0783776	0.0218341	0.0833333	0.0146341	1	1.72046		-1.73614	0.242597	0.327099	0.144662	0.064133	0.0575221	0.0717949	1	0.544863		-0.832555	0.182182
3L	eIF4B	FBgn0020660	translation	eIFs	3.85233	9.57027	3	2	1.21612	0.862506	1.55754	0.135965	0.0982143	0.172414	1	-0.960187		-14.0318	10.8904	15.0618	4.34892	0.780826	0.814203	0.728485	0	1.28498	Female	32.6276	5.27391	16.3462	3.97763	0.50655	0.916667	0.458537	0.00205297	2.30581		-4.39569	3.88214	3.01743	4.88431	0.570071	0.460177	0.697436	0.000467223	-1.00721	Male	-6.60647	7.69293
3L	eIF4E1	FBgn0015218	translation	eIFs	0.266889	0.796306	0	0	0.645286	0.732455	0.561123	0.0701754	0.0892857	0.0517241	1	0.695652		-3.49543	0.687243	0.703724	0.661399	0.227729	0.220676	0.238788	0.676596	1.36145e-05		3.31429	0.703408	0.695754	0.704304	0.135371	0.25	0.121951	1	0.481111		-1.78405	0.926769	1.09163	0.735703	0.182898	0.159292	0.210256	1	0.135952		-0.864495	0.953117
3L	eIF4E3	FBgn0265089	translation	eIFs	0.00547987	0.0460328	0	0	0.0373274	0	0.0733676	0.00438596	0	0.00862069	1	-24.2249		-0.00777747	0.00359196	0.00397411	0.00299267	0.000353982	0.000386473	0.00030303	1	0.175771		-1.63754	0.262931	0	0.293713	0.0480349	0	0.0536585	1	-26.575		1.13857	0.0609569	0	0.131604	0.0118765	0	0.025641	1	-25.3882		0.256728	0.181736
3L	eIF4E4	FBgn0035709	translation	eIFs	0.00395768	0.03122	0	0	0.0250055	0	0.0491487	0.00438596	0	0.00862069	1	-23.979		0.0241654	0.00193153	0.0020968	0.00167235	0.000648968	0.000966184	0.000151515	1	1.48653		-1.0656	0.204596	0	0.228548	0.0305677	0	0.0341463	1	-26.066		0.713282	0.0435296	0	0.0939793	0.00950119	0	0.0205128	1	-25.0531		0.215866	0.162707
3L	eIF4E5	FBgn0035823	translation	eIFs	0.00426212	0.0285799	0	0	0.0336605	0	0.0661603	0.00438596	0	0.00862069	1	-24.1641		0.0103904	0.00370153	0	0.00950619	0.00171091	0	0.00439394	1	-22.0623		-0.866346	0.083887	0	0.0937079	0.0131004	0	0.0146341	1	-24.8186		0.239884	0.0959102	0	0.207068	0.0142518	0	0.0307692	1	-25.8777		0.367662	0.146732
3L	eIF5B	FBgn0026259	translation	eIFs	0.630515	1.89923	1	0	1.27479	1.11927	1.42495	0.140351	0.133929	0.146552	1	-0.2338		-5.83876	1.76606	1.92761	1.51273	0.438584	0.450338	0.420152	4.20912e-11	0.317654		10.2793	1.41534	1.13981	1.44759	0.209607	0.291667	0.2	1	0.0729525		-4.03729	1.87809	2.1728	1.53652	0.361045	0.323009	0.405128	1	0.16254		-0.752697	1.74247
3L	eRF1	FBgn0036974	translation	eRFs	0.298476	0.876081	0	0	0.674411	1.08932	0.273804	0.0745614	0.125	0.0258621	1	2.34093		-3.87521	0.824419	0.829087	0.817097	0.261298	0.250338	0.278485	0.156863	-0.0554782		8.28734	0.679141	0.409392	0.710721	0.135371	0.208333	0.126829	1	-0.0977745		-2.30997	1.02887	1.05569	0.99778	0.220903	0.172566	0.276923	1	-0.240963		-0.162067	0.866405
3L	mRRF1	FBgn0035980	translation	mito	0.0160591	0.0434997	0	0	0	0	0	0	0	0	1	0		-0.404832	0.0392539	0.0354496	0.0452198	0.0153982	0.0127536	0.0195455	1	-0.484457		-0.00487571	0	0	0	0	0	0	1	0		-0.405727	0.051188	0.0728098	0.0261289	0.0166271	0.0176991	0.0153846	1	0.947141		0.045593	0.00735332
3L	pix	FBgn0086706	special	special	0.340224	1.08462	0	0	0.948768	1.1921	0.713828	0.100877	0.133929	0.0689655	1	0.942665		-3.57556	1.02205	1.0025	1.05271	0.281062	0.265894	0.304848	0.00372726	-0.143818		7.54774	0.502126	0.340905	0.521001	0.104803	0.208333	0.0926829	1	0.302003		-3.88958	0.79276	0.725381	0.870849	0.194774	0.141593	0.25641	0.925666	-0.48159		-2.18349	0.935758
3R	InR	FBgn0283499	special	special	6.32032	17.5864	1	0	14.8446	15.3207	14.385	0.77193	0.785714	0.758621	1	0.177533		-1.72608	17.7412	18.4045	16.7008	0.899292	0.910725	0.881364	4.48315e-19	0.254533		5.36134	12.0256	14.0725	11.786	0.650655	0.958333	0.614634	0.546946	1.20339		-6.60986	12.7225	10.6046	15.1769	0.790974	0.743363	0.846154	0.00612316	-0.706444		-6.26468	15.015
3R	Nelf-A	FBgn0038872	special	special	0.117857	0.342862	0	1	0.176897	0.13957	0.212938	0.0263158	0.0267857	0.0258621	1	-0.312827		-1.92044	0.353274	0.263925	0.49339	0.116578	0.0852174	0.165758	2.30738e-17	-0.987928		5.82635	0.242884	0.0863379	0.261211	0.0393013	0.0416667	0.0390244	1	-0.72376		-1.56387	0.283972	0.301445	0.263722	0.0855107	0.0530973	0.123077	1	-0.397508		-0.540665	0.17356
3R	RpL10Aa	FBgn0038281	RP	RpL	0.00190273	0.0167534	0	0	0.0676246	0	0.132917	0.00877193	0	0.0172414	1	-25.1799		0.181451	0	0	0	0	0	0	1	0		-0.705737	0.0105377	0	0.0117714	0.00436681	0	0.00487805	1	-22.5181		0.0656678	0	0	0	0	0	0	1	0		-0.0668043	0.0879566
3R	RpL13A	FBgn0037351	RP	RpL	4.54265	14.3487	4	0	12.495	18.2771	6.91229	0.649123	0.803571	0.5	4.12982e-08	2.00927	Female	-2.5192	13.3893	14.2682	12.011	0.923068	0.950338	0.880303	4.31502e-199	0.687485		-16.13	6.21519	8.39437	5.96006	0.628821	0.916667	0.595122	0.461624	1.0837		-10.2808	12.6789	16.3565	8.41662	0.852732	0.89823	0.8	1.93818e-13	1.16189	Female	-1.36638	11.4094
3R	RpL24-like	FBgn0037899	RP	RpL	0.317694	1.04488	1	0	0.991694	1.49022	0.510355	0.0921053	0.133929	0.0517241	1	1.62314		-3.47012	0.941901	1.0202	0.819107	0.255516	0.268116	0.235758	0.00014074	0.312263		3.69828	0.551117	0.866327	0.514214	0.104803	0.333333	0.0780488	0.784172	1.59494		-3.4933	0.705541	0.899317	0.480961	0.15677	0.159292	0.153846	1	0.698121		-2.93759	0.777681
3R	RpL27	FBgn0039359	RP	RpL	5.1477	16.6548	4	0	17.5073	25.2531	10.0287	0.763158	0.883929	0.646552	7.37293e-10	1.83559	Female	0.400803	15.3211	15.6526	14.801	0.943245	0.970048	0.901212	1.30809e-189	0.641858		-21.4504	7.58045	7.66875	7.57011	0.703057	0.916667	0.678049	1	0.493825		-10.3247	15.3006	20.1683	9.65914	0.916865	0.964602	0.861538	7.10825e-18	1.2743	Female	0.323202	13.3405
3R	RpL3	FBgn0020910	RP	RpL	3.4449	10.8751	3	0	9.20088	12.3443	6.16588	0.592105	0.696429	0.491379	0.000667835	1.36285	Female	-3.4085	10.2563	11.3838	8.48829	0.908791	0.9343	0.868788	2.44399e-178	0.637863		-9.161	5.68734	7.03246	5.52986	0.620087	0.958333	0.580488	0.9913	1.03555		-9.00324	8.53441	10.2318	6.56715	0.817102	0.853982	0.774359	3.19761e-06	0.761277		-4.5536	9.59917
3R	RpL32	FBgn0002626	RP	RpL	5.15475	16.4038	5	0	14.9877	22.4707	7.76266	0.70614	0.857143	0.560345	2.76302e-10	2.09785	Female	-1.39407	15.1854	15.992	13.9204	0.936047	0.963671	0.892727	1.33596e-271	0.771696		-17.2905	6.87076	9.39625	6.57509	0.646288	0.875	0.619512	1	0.894617		-10.714	13.7644	18.3449	8.45566	0.859857	0.911504	0.8	7.02491e-14	1.24179	Female	-2.51915	12.6662
3R	RpL34a	FBgn0039406	RP	RpL	0.730133	2.31186	0	0	2.34398	2.75858	1.94369	0.214912	0.214286	0.215517	1	0.179644		-3.48661	2.16517	1.82726	2.69509	0.424661	0.420193	0.431667	0.013113	-0.243762		3.94589	1.44937	1.4156	1.45332	0.227074	0.375	0.209756	1	-0.010981		-4.15467	1.75093	2.10636	1.33899	0.325416	0.30531	0.348718	1	0.332483		-2.44698	1.81186
3R	RpL34b	FBgn0037686	RP	RpL	4.0163	12.6245	5	0	8.84261	13.5423	4.30504	0.530702	0.696429	0.37069	2.79653e-06	2.10674	Female	-5.49169	12.135	12.4456	11.6479	0.894159	0.928792	0.839848	1.03768e-184	0.676367		-9.04023	4.90497	6.1086	4.76405	0.585153	0.708333	0.570732	1	0.513892		-10.6029	9.76721	12.5993	6.48495	0.786223	0.823009	0.74359	6.9735e-09	1.03961	Female	-3.44109	8.79832
3R	RpL35A	FBgn0037328	RP	RpL	3.16067	9.80862	4	0	6.99611	11.5792	2.57104	0.421053	0.616071	0.232759	1.41622e-06	2.6574	Female	-6.66703	9.46538	9.51845	9.38219	0.838702	0.879227	0.775152	9.51603e-129	0.595853		-6.88778	4.20515	4.15284	4.21127	0.545852	0.791667	0.517073	1	0.426301		-8.71475	6.93253	8.36193	5.27589	0.738717	0.756637	0.717949	0.0002247	0.705958		-3.9945	6.68057
3R	RpL4	FBgn0003279	RP	RpL	2.5547	8.12362	2	0	6.78094	9.37631	4.27506	0.469298	0.598214	0.344828	0.0055466	1.59033		-4.39141	7.52267	8.56472	5.88865	0.819764	0.862126	0.753333	1.35046e-183	0.784904		-6.07875	3.57289	6.33879	3.24907	0.445415	0.916667	0.390244	0.064705	1.65282		-9.75979	5.99048	7.3452	4.4204	0.638955	0.659292	0.615385	0.00153082	0.747366		-5.52247	7.33226
3R	RpL6	FBgn0039857	RP	RpL	3.01859	9.68298	4	0	8.45986	12.0904	4.95453	0.513158	0.633929	0.396552	0.000889916	1.60379	Female	-3.77463	8.97819	9.95134	7.45208	0.853687	0.89343	0.791364	1.02168e-193	0.765657		-10.8434	4.31478	5.73588	4.1484	0.554585	0.875	0.517073	0.489087	1.10454		-8.75851	7.37582	9.23227	5.22425	0.714964	0.743363	0.682051	3.03445e-06	0.892234		-4.21139	7.65272
3R	RpS10a	FBgn0027494	RP	RpS	0.00209301	0.00946997	0	0	0.138408	0.0663341	0.207996	0.0131579	0.00892857	0.0172414	1	-1.22272		0.291151	0.00252584	0.00049102	0.00571681	0.00165192	0.000386473	0.00363636	1	-3.41606		-0.167485	0	0	0	0	0	0	1	0		-0.0550987	0	0	0	0	0	0	1	0		-0.0749844	0
3R	RpS19b	FBgn0039129	RP	RpS	0.00293021	0.0233452	0	0	0.0577101	0	0.11343	0.00438596	0	0.00862069	1	-24.462		0.0433811	0.00129854	0.0021266	0	0.000707965	0.00115942	0	1	20.1493		-0.769514	0.0541348	0.0562076	0.0538922	0.0131004	0.0416667	0.0097561	1	0.981223		0.272449	0.0237635	0	0.0513048	0.00475059	0	0.0102564	1	-24.136		0.0719695	0.165882
3R	RpS20	FBgn0019936	RP	RpS	4.10213	13.1143	7	0	11.2478	17.55	5.16297	0.644737	0.848214	0.448276	4.44605e-13	2.51711	Female	-2.24317	12.0793	13.5477	9.77662	0.896519	0.945121	0.820303	0	1.0373	Female	-13.0757	4.12175	7.08371	3.77498	0.537118	0.958333	0.487805	0.0440729	1.61056		-12.8226	10.0222	14.0032	5.40833	0.788599	0.858407	0.707692	2.73362e-16	1.53318	Female	-4.92775	9.39781
3R	RpS25	FBgn0086472	RP	RpS	4.99341	15.8328	4	0	13.3045	19.063	7.74452	0.684211	0.839286	0.534483	4.12982e-08	1.92391	Female	-2.06241	15.0005	14.2428	16.1887	0.936165	0.9543	0.907727	3.34208e-94	0.387273		-20.8091	7.62893	7.15063	7.68492	0.729258	0.916667	0.707317	1	0.302022		-8.79178	12.8398	16.9257	8.10441	0.862233	0.911504	0.805128	1.53759e-15	1.25336	Female	-2.41314	11.8431
3R	RpS27	FBgn0039300	RP	RpS	6.19447	19.6358	1	0	15.1002	19.8818	10.4834	0.714912	0.803571	0.62931	0.000378972	1.27032	Female	-4.07832	18.3059	16.8724	20.5539	0.964543	0.970048	0.955909	4.79889e-07	0.0603106		-21.4493	8.58426	8.20919	8.62817	0.742358	0.875	0.726829	1	0.18888		-11.4893	14.7169	17.0419	12.0222	0.890736	0.920354	0.85641	9.70428e-05	0.646567		-4.73453	14.5032
3R	RpS28a	FBgn0039739	RP	RpS	0.000684984	0.00793432	0	0	0	0	0	0	0	0	1	0		-0.0149938	0	0	0	0	0	0	1	0		-0.216042	0	0	0	0	0	0	1	0		-0.0150269	0	0	0	0	0	0	1	0		-0.0204503	0.117954
3R	RpS29	FBgn0261599	RP	RpS	4.01987	13.1866	7	0	14.369	20.4822	8.46651	0.70614	0.857143	0.560345	9.40311e-09	1.94249	Female	1.00347	11.2007	13.7817	7.15321	0.903658	0.95285	0.826515	0	1.26383	Female	-24.0051	7.72436	8.04728	7.68656	0.628821	0.791667	0.609756	1	0.486266		-7.73507	13.1543	17.7066	7.8783	0.847981	0.90708	0.779487	2.10737e-15	1.38386	Female	-0.102242	11.5707
3R	RpS3	FBgn0002622	RP	RpS	2.48121	7.99256	4	0	7.15085	10.9264	3.5055	0.491228	0.669643	0.318966	1.87982e-06	2.19326	Female	-3.42059	7.4041	8.62347	5.49202	0.816283	0.868696	0.734091	7.28428e-258	0.946528		-6.63281	4.3694	5.52995	4.23353	0.510917	0.916667	0.463415	0.675505	1.16414		-7.2469	7.21164	9.27786	4.81694	0.71734	0.752212	0.676923	3.64752e-07	1.03734	Female	-1.64352	6.67372
3R	RpS30	FBgn0038834	RP	RpS	3.02662	9.67778	5	0	8.08931	12.6485	3.68737	0.530702	0.741071	0.327586	1.91762e-08	2.47854	Female	-3.87312	8.94446	9.66945	7.80755	0.852743	0.899614	0.779242	5.0406e-217	0.801377		-11.6863	4.55661	6.39422	4.34147	0.524017	0.958333	0.473171	0.127348	1.46626		-8.98781	7.73105	10.0972	4.98878	0.75772	0.800885	0.707692	1.46073e-08	1.0541	Female	-3.50376	7.59397
3R	RpS5b	FBgn0038277	RP	RpS	0.093425	0.337879	3	0	0.758857	1.54482	0	0.0789474	0.160714	0	1	28.696		0.0898881	0.226827	0.361182	0.0161338	0.0741593	0.116329	0.0080303	1.08947e-31	4.29862	Female	-2.49155	0.21195	1.73104	0.034105	0.0262009	0.166667	0.0097561	1	4.93373		-1.40738	0.524815	0.936065	0.0481881	0.0831354	0.141593	0.0153846	0.372852	3.84138		0.220552	0.246623
3R	RpS7	FBgn0039757	RP	RpS	4.06778	12.613	3	0	9.06951	12.4634	5.7927	0.578947	0.669643	0.491379	0.00172647	1.3255		-4.65858	12.0147	12.7068	10.9294	0.89233	0.923671	0.843182	5.47394e-176	0.676284		-11.7545	5.42531	5.80148	5.38128	0.606987	0.916667	0.570732	1	0.749832		-9.39824	8.12875	10.2452	5.67585	0.75772	0.765487	0.748718	6.37864e-06	0.764132		-6.65512	9.49498
3R	RpS8	FBgn0039713	RP	RpS	4.74253	15.1206	4	0	13.6834	18.4517	9.07962	0.719298	0.839286	0.603448	1.30617e-05	1.50326	Female	-1.2249	14.193	15.02	12.8959	0.928024	0.95971	0.878333	7.89524e-216	0.721521		-17.2993	7.11302	9.1455	6.87507	0.689956	0.958333	0.658537	0.694075	1.00264		-9.41959	12.6751	15.8309	9.01768	0.909739	0.929204	0.887179	1.89698e-10	0.88426		-1.26459	11.4215
3R	eEF1alpha2	FBgn0000557	translation	eEFs	0.00662151	0.0258767	0	0	0.0567395	0	0.111523	0.00438596	0	0.00862069	1	-24.4533		-0.0331529	0.0127611	0.00779583	0.0205475	0.00483776	0.00299517	0.00772727	1	-1.35405		-0.317636	0.034317	0	0.0383346	0.00873362	0	0.0097561	1	-23.8226		0.0808041	0.0559529	0.0818608	0.0259262	0.00950119	0.0132743	0.00512821	1	1.48909		0.138171	0
3R	eEF1gamma	FBgn0029176	translation	eEFs	1.4652	4.58495	1	0	3.88081	5.52604	2.29232	0.328947	0.455357	0.206897	0.0639114	1.73162		-4.65378	4.386	4.84017	3.67377	0.667965	0.710145	0.601818	6.44219e-81	0.604765		5.384	2.06354	2.96433	1.95808	0.30131	0.666667	0.258537	0.261015	1.31233		-8.04612	3.60977	4.16302	2.96855	0.508314	0.495575	0.523077	1	0.39187		-3.53589	3.7402
3R	eIF1A	FBgn0026250	translation	eIFs	0.509842	1.56367	0	0	1.09772	1.19497	1.00382	0.114035	0.116071	0.112069	1	0.095754		-5.52924	1.41799	1.32578	1.56259	0.385664	0.35913	0.427273	1.18905e-10	-0.293719		7.36293	1.19894	0.521119	1.27829	0.183406	0.291667	0.170732	1	-0.330223		-3.84408	1.38478	1.10505	1.70897	0.287411	0.20354	0.384615	0.13854	-0.820599		-2.04008	1.45243
3R	eIF2Balpha	FBgn0039726	translation	eIFs	0.0384348	0.108033	0	0	0.157789	0.101692	0.211952	0.0131579	0.00892857	0.0172414	1	-1.00402		-0.585222	0.107427	0.100815	0.117795	0.040177	0.0333333	0.0509091	0.202406	-0.423483		1.61488	0.0460502	0.278707	0.0188124	0.00873362	0.0416667	0.00487805	1	3.51889		-0.708951	0.0820716	0.0154066	0.159335	0.023753	0.00442478	0.0461538	1	-3.02575		-0.441367	0.094941
3R	eIF2D	FBgn0041588	translation	eIFs	0.0447137	0.135657	0	0	0.0951394	0.193677	0	0.0131579	0.0267857	0	1	25.7615		-0.739772	0.120985	0.103965	0.147675	0.0444838	0.0371981	0.0559091	0.146503	-0.5566		0.988748	0.0423207	0	0.0472753	0.00873362	0	0.0097561	1	-24.0471		-0.86286	0.0964822	0.0901692	0.103799	0.0356295	0.0265487	0.0461538	1	-0.36586		-0.219024	0.0654945
3R	eIF2gamma	FBgn0263740	translation	eIFs	0.102178	0.315531	0	0	0.320436	0.486057	0.160527	0.0394737	0.0625	0.0172414	1	1.6863		-1.36504	0.282099	0.302096	0.250739	0.100708	0.101836	0.0989394	1	0.197678		2.39704	0.120286	0.223688	0.108181	0.0305677	0.125	0.0195122	1	1.79094		-1.65057	0.528999	0.506525	0.555046	0.102138	0.0884956	0.117949	1	-0.011076		0.383394	0.242609
3R	eIF3a	FBgn0037249	translation	eIFs	0.307457	0.891599	1	0	0.520609	0.467133	0.572241	0.0614035	0.0535714	0.0689655	1	-0.43003		-4.40993	0.853292	0.906961	0.769127	0.267375	0.268116	0.266212	0.393224	0.166834		8.8816	0.291328	0.516951	0.264914	0.069869	0.208333	0.0536585	1	1.55487		-4.38044	0.87335	0.928013	0.809997	0.194774	0.172566	0.220513	1	0.123241		-1.37882	0.768034
3R	eIF3d1	FBgn0040227	translation	eIFs	0.171175	0.512549	0	0	0.399274	0.571064	0.233408	0.0482456	0.0625	0.0344828	1	1.06185		-2.47831	0.469523	0.474875	0.461129	0.161239	0.155072	0.170909	0.517404	-0.0364636		4.39773	0.30613	0.398046	0.295369	0.069869	0.208333	0.0536585	1	1.21269		-1.97557	0.492666	0.62108	0.343837	0.111639	0.110619	0.112821	1	0.612827		-1.18125	0.459616
3R	eIF3d2	FBgn0037994	translation	eIFs	0.00121775	0.00995796	0	0	0	0	0	0	0	0	1	0		-0.0269888	0.000820253	0.00134331	0	0.000176991	0.000289855	0	1	18.8968		-0.321924	0.0409409	0	0.045734	0.00873362	0	0.0097561	1	-24.0253		0.202725	0.0214025	0	0.0462074	0.00475059	0	0.0102564	1	-24.073		0.133262	0.0324637
3R	eIF3f1	FBgn0037270	translation	eIFs	0.231533	0.728544	0	0	1.01891	1.88295	0.184672	0.0964912	0.169643	0.0258621	1	3.2517		-2.01509	0.642471	0.59428	0.718043	0.199056	0.182319	0.225303	5.7309e-05	-0.303425		3.23265	0.418174	0.609038	0.395829	0.0873362	0.25	0.0682927	1	1.22061		-2.54142	0.607164	0.654431	0.552383	0.152019	0.115044	0.194872	1	-0.160628		-1.27761	0.662862
3R	eIF3g2	FBgn0038796	translation	eIFs	0.000913312	0.00668323	0	0	0	0	0	0	0	0	1	0		-0.02399	0.00169612	0.00177231	0.00157664	0.000471976	0.000676329	0.000151515	1	1.15661		-0.16711	0	0	0	0	0	0	1	0		-0.0240431	0.0116038	0	0.0250523	0.0023753	0	0.00512821	1	-23.1223		0.0523741	0
3R	eIF4E6	FBgn0039622	translation	eIFs	0.000114164	0.00159518	0	0	0	0	0	0	0	0	1	0		-0.00299876	0	0	0	0	0	0	1	0		-0.0432084	0	0	0	0	0	0	1	0		-0.00300538	0	0	0	0	0	0	1	0		-0.00409006	0.0294117
3R	eIF4EHP	FBgn0053100	translation	eIFs	1.21669	3.97297	0	0	2.88392	2.77876	2.98546	0.263158	0.258929	0.267241	1	-0.10731		-5.49385	3.12887	3.43891	2.64267	0.574808	0.582415	0.562879	1.32414e-14	0.292297		-4.70412	8.23606	2.75965	8.8772	0.637555	0.708333	0.629268	0.416478	-1.07992		6.44096	3.80287	4.12334	3.43144	0.517815	0.460177	0.584615	1	-0.0789079		0.281719	4.51693
3R	eIF4G2	FBgn0260634	translation	eIFs	0.515434	1.44644	0	0	0.787121	0.625393	0.943272	0.0877193	0.0803571	0.0948276	1	-0.443195		-5.98489	1.39481	1.21682	1.67394	0.378171	0.328599	0.455909	7.15356e-40	-0.590443		12.8088	2.01024	1.3199	2.09107	0.30131	0.583333	0.268293	1	0.26629		0.155029	2.54662	2.80546	2.24664	0.4038	0.402655	0.405128	1	0.282876		3.90809	1.60289
3R	eIF4H2	FBgn0039797	translation	eIFs	0.00121775	0.00547906	0	0	0.0317824	0	0.0624688	0.00438596	0	0.00862069	1	-24.1296		0.0872664	0.000539194	0	0.00138475	0.000530973	0	0.00136364	1	-19.8534		-0.202444	0	0	0	0	0	0	1	0		-0.0280502	0	0	0	0	0	0	1	0		-0.0381739	0.00968207
3R	mIF2	FBgn0039588	translation	mito	0.0138139	0.0382159	0	0	0.0827541	0	0.162655	0.00438596	0	0.00862069	1	-24.6377		-0.231128	0.0363851	0.040711	0.0296013	0.0143363	0.0148792	0.0134848	1	0.324893		0.411978	0	0	0	0	0	0	1	0		-0.348624	0.0494377	0.0671258	0.0289376	0.0142518	0.0176991	0.0102564	1	1.18097		0.0380055	0.0134402
3R	mRRF2	FBgn0051159	translation	mito	0.0149555	0.0432327	0	0	0.0434684	0	0.085438	0.00438596	0	0.00862069	1	-24.3111		-0.262084	0.0438347	0.0473951	0.0382513	0.0166962	0.0169082	0.0163636	1	0.221185		0.858637	0.00819136	0.0781592	0	0.00436681	0.0416667	0	1	25.4233		-0.264985	0.0788713	0.0330308	0.131999	0.0142518	0.00884956	0.0205128	1	-1.25976		-0.00449809	0.0204087
4	RpS3A	FBgn0017545	RP	RpS	4.03358	12.3043	2	0	9.68826	13.7893	5.72863	0.574561	0.696429	0.456897	0.000312108	1.57017	Female	-4.70431	11.6515	12.2031	10.7864	0.915516	0.9343	0.886061	9.01165e-106	0.470303		-12.2356	5.68027	6.11361	5.62954	0.633188	0.916667	0.6	1	0.666415		-10.0195	9.6903	11.8573	7.17881	0.795724	0.831858	0.753846	3.35802e-07	0.858938		-3.94543	10.0223
4	eIF4G1	FBgn0023213	translation	eIFs	2.63989	7.40047	1	0	6.25486	6.09194	6.41217	0.508772	0.526786	0.491379	1	0.0967894		-3.53745	7.57693	7.24121	8.10342	0.83233	0.826087	0.842121	6.65466e-08	-0.139578		11.9292	3.73406	4.93809	3.5931	0.475983	0.791667	0.439024	0.544257	1.19712		-9.01606	6.09774	5.98385	6.22974	0.710214	0.668142	0.758974	1	-0.299454		-3.49618	4.92505
X	DENR	FBgn0030802	special	special	0.0348958	0.10369	0	0	0.0642527	0.1308	0	0.00877193	0.0178571	0	1	25.1919		-0.627853	0.0855891	0.0791259	0.0957246	0.0340413	0.0280193	0.0434848	0.30718	-0.444013		0.394655	0.182268	0.0785127	0.194415	0.0349345	0.0416667	0.0341463	1	-0.54637		0.0709786	0.0449325	0.072429	0.0130647	0.0166271	0.0221239	0.0102564	1	2.00238		-0.582336	0.0716724
X	MCTS1	FBgn0029833	special	special	0.0702104	0.206778	0	0	0.263757	0.401241	0.131014	0.0175439	0.0267857	0.00862069	1	1.65025		-1.20181	0.183159	0.179157	0.189436	0.0687906	0.0647343	0.0751515	0.732881	-0.130112		1.57715	0.0509062	0.0727802	0.0483454	0.00873362	0.0416667	0.00487805	1	1.87465		-1.46069	0.173513	0.191434	0.152742	0.0475059	0.039823	0.0564103	1	0.103923		-0.583178	0.203098
X	Myc	FBgn0262656	special	special	3.918	11.1367	2	0	5.25611	6.11034	4.43133	0.381579	0.419643	0.344828	1	0.535071		-9.40547	11.0803	12.6045	8.69012	0.807729	0.840773	0.755909	8.02023e-123	0.71689		6.29193	2.34413	7.9873	1.68347	0.266376	0.833333	0.2	3.83208e-05	3.20064	Female	-14.4936	6.26284	7.78396	4.4999	0.662708	0.707965	0.610256	0.000305282	0.877929		-7.63007	7.83696
X	NELF-B	FBgn0027553	special	special	0.0108075	0.0313721	0	0	0.0374608	0.0762594	0	0.00877193	0.0178571	0	1	24.6898		-0.0390189	0.0296071	0.0294589	0.0298395	0.0109735	0.0094686	0.0133333	1	-0.262286		0.264055	0.0209339	0	0.0233847	0.00436681	0	0.00487805	1	-23.037		-0.154736	0	0	0	0	0	0	1	0		-0.368105	0.00945647
X	RpL17	FBgn0029897	RP	RpL	5.28018	16.7597	4	0	13.4223	20.6335	6.45966	0.666667	0.830357	0.508621	1.40101e-10	2.22212	Female	-3.67584	15.9099	17.4851	13.4397	0.944838	0.970918	0.903939	0	0.860993		-13.9985	7.51158	10.4755	7.16459	0.69869	0.958333	0.668293	0.476067	1.10817		-10.0311	13.3354	16.8164	9.30093	0.87886	0.929204	0.820513	1.04598e-11	1.06043	Female	-2.90741	12.5249
X	RpL22	FBgn0015288	RP	RpL	0.746825	2.36745	1	0	2.4874	2.74865	2.23516	0.258772	0.267857	0.25	1	0.244841		-3.06548	2.19879	2.18029	2.22782	0.488968	0.497198	0.476061	0.00576063	0.097176		7.28701	1.42905	1.45624	1.42587	0.248908	0.416667	0.229268	1	0.497708		-4.66248	2.26551	2.91886	1.50829	0.380048	0.402655	0.353846	0.446442	0.826495		-1.4533	1.98416
X	RpL35	FBgn0029785	RP	RpL	3.63972	11.6253	5	0	10.048	14.65	5.60464	0.605263	0.758929	0.456897	7.52251e-07	1.91933	Female	-2.56136	10.8867	11.6101	9.75228	0.891917	0.928889	0.833939	7.95214e-178	0.698269		-11.4235	5.77519	6.38405	5.70392	0.567686	0.833333	0.536585	1	0.784232		-9.10652	10.2733	13.5764	6.44507	0.80285	0.858407	0.738462	5.39912e-12	1.23855	Female	-1.53415	8.6128
X	RpL36	FBgn0002579	RP	RpL	3.89466	12.4482	4	0	12.5853	16.7559	8.55851	0.692982	0.785714	0.603448	0.000628176	1.27372	Female	0.310424	11.4953	12.091	10.5612	0.912389	0.944058	0.862727	1.85724e-196	0.668719		-17.9437	7.38553	6.32261	7.50997	0.707424	0.916667	0.682927	1	0.311095		-6.76409	12.2737	15.5195	8.51193	0.840855	0.893805	0.779487	6.68868e-11	1.11846	Female	0.710686	10.7763
X	RpL37a	FBgn0030616	RP	RpL	5.12024	16.2412	7	0	14.2622	22.4509	6.35596	0.671053	0.848214	0.5	4.73434e-13	2.43473	Female	-2.67684	15.0376	17.0015	11.9578	0.929027	0.968599	0.86697	0	1.06837	Female	-15.2381	6.54816	9.32838	6.22267	0.668122	0.958333	0.634146	0.404384	1.15699		-10.9295	14.3621	20.3681	7.40121	0.855107	0.933628	0.764103	6.13519e-25	1.73836	Female	-1.74686	12.1398
X	RpL7A	FBgn0014026	RP	RpL	3.93203	12.6332	5	0	11.752	17.0397	6.64662	0.644737	0.803571	0.491379	1.67415e-07	1.96114	Female	-1.84984	11.6335	13.1525	9.25144	0.911327	0.946763	0.855758	2.31427e-294	0.874206		-16.1855	5.75741	7.62223	5.53909	0.606987	0.958333	0.565854	0.952516	1.06954		-10.1221	11.1912	14.3626	7.51557	0.847981	0.884956	0.805128	4.53046e-12	1.09772	Female	-1.37204	10.3976
X	RpS10b	FBgn0285947	RP	RpS	3.77383	11.9014	4	0	10.7038	15.0816	6.47708	0.640351	0.803571	0.482759	4.11293e-07	1.89986	Female	-1.24112	11.2324	11.7274	10.4562	0.895811	0.923671	0.852121	6.49375e-134	0.578799		-11.609	4.84887	6.27851	4.68149	0.567686	0.958333	0.521951	0.49887	1.21261		-10.3928	9.86233	12.4097	6.91006	0.819477	0.880531	0.748718	1.10247e-09	1.09614	Female	-1.92832	8.63941
X	RpS14a	FBgn0004403	RP	RpS	2.04621	6.67429	2	0	7.01739	9.97089	4.16573	0.482456	0.633929	0.336207	0.00103797	1.78003		-2.07447	6.03358	6.77768	4.8667	0.766726	0.818647	0.685303	2.78034e-183	0.817244		-8.46627	2.99007	3.85182	2.88919	0.423581	0.708333	0.390244	1	0.846087		-8.6528	5.52448	7.34132	3.4188	0.657957	0.712389	0.594872	8.30686e-08	1.16884	Female	-2.64524	5.91501
X	RpS14b	FBgn0004404	RP	RpS	0.622752	2.01271	1	0	1.84555	2.88533	0.841616	0.184211	0.267857	0.103448	1	1.81619		-4.12914	1.81252	2.01804	1.49022	0.41587	0.45942	0.347576	4.45076e-43	0.619892		4.30853	0.963416	1.12918	0.94401	0.179039	0.416667	0.15122	0.974503	0.970127		-5.3005	1.81899	2.24595	1.32416	0.325416	0.345133	0.302564	1	0.729313		-1.61461	1.80978
X	RpS15Aa	FBgn0010198	RP	RpS	2.65987	8.46693	3	0	8.38621	10.9643	5.89707	0.557018	0.651786	0.465517	0.113674	1.15281		-1.9087	7.75849	8.61551	6.4145	0.827316	0.874783	0.752879	2.89878e-204	0.807005		-9.79211	4.31908	6.42907	4.07206	0.510917	0.875	0.468293	0.40087	1.25405		-7.88831	7.38412	9.35576	5.09904	0.743468	0.774336	0.707692	2.20716e-06	0.928238		-1.82786	6.84754
X	RpS19a	FBgn0010412	RP	RpS	2.44049	7.7734	3	0	7.52952	11.3515	3.83938	0.517544	0.6875	0.353448	1.7212e-06	2.11114	Female	-2.22486	7.13039	7.76241	6.13931	0.811445	0.86058	0.734394	8.47552e-176	0.751142		-9.58228	3.67725	4.5637	3.57347	0.467249	0.791667	0.429268	0.651004	1.06301		-8.82112	6.3318	7.9177	4.49379	0.700713	0.712389	0.687179	0.00015757	0.744998		-3.18704	6.18264
X	RpS28b	FBgn0030136	RP	RpS	3.54025	11.4957	4	0	10.7512	15.3988	6.26376	0.622807	0.758929	0.491379	7.52251e-07	1.81643	Female	-1.66433	10.4946	11.3297	9.18506	0.893451	0.930338	0.835606	8.28583e-225	0.764836		-16.408	6.29954	6.37856	6.2903	0.624454	0.916667	0.590244	1	0.699182		-7.67119	10.3918	13.5478	6.73418	0.836105	0.884956	0.779487	1.55306e-11	1.1009	Female	-0.765084	9.43914
X	RpS5a	FBgn0002590	RP	RpS	2.21842	7.0825	2	0	6.29382	8.96111	3.71851	0.45614	0.589286	0.327586	0.00202204	1.69819		-3.74249	6.5054	7.39877	5.10441	0.789204	0.837295	0.713788	1.09131e-182	0.806017		-7.31399	2.87847	3.58012	2.79632	0.414847	0.708333	0.380488	0.927692	0.931664		-9.72958	6.22192	7.75698	4.44284	0.691211	0.712389	0.666667	0.000347086	0.798173		-2.4034	5.86307
X	RpS6	FBgn0261592	RP	RpS	2.36461	7.63268	6	0	7.14245	10.5525	3.84999	0.486842	0.651786	0.327586	6.80508e-05	2.00159	Female	-2.82884	6.93442	8.15919	5.01381	0.78944	0.856522	0.684242	9.86151e-308	1.09008	Female	-8.60473	3.72659	3.69949	3.72976	0.467249	0.833333	0.42439	1	0.880055		-8.17667	6.74515	8.95203	4.18743	0.707838	0.783186	0.620513	1.17631e-08	1.27338	Female	-2.11645	6.43428
X	eIF2Bbeta	FBgn0024996	translation	eIFs	0.0234796	0.0696645	0	0	0.0649773	0	0.127714	0.00438596	0	0.00862069	1	-24.5217		-0.48294	0.0597332	0.0578015	0.0627624	0.0240708	0.0219324	0.0274242	1	-0.209371		0.443621	0.00479817	0	0.0053599	0.00436681	0	0.00487805	1	-21.7887		-0.488985	0.0477424	0.0292641	0.0691583	0.0190024	0.00884956	0.0307692	1	-1.11003		-0.142579	0.0227643
X	eIF2Bepsilon	FBgn0023512	translation	eIFs	0.0417455	0.120747	0	0	0.0367642	0.0748413	0	0.00438596	0.00892857	0	1	24.2672		-0.917365	0.111539	0.110565	0.113066	0.0435988	0.0398068	0.0495455	0.784159	-0.146718		1.5415	0	0	0	0	0	0	1	0		-1.03886	0.147224	0.166573	0.124799	0.0332542	0.0221239	0.0461538	1	-0.364242		-0.212142	0.0887996
X	eIF2alpha	FBgn0261609	translation	eIFs	0.216235	0.661122	0	0	0.330381	0.381389	0.281132	0.0482456	0.0625	0.0344828	1	0.682803		-3.28439	0.610969	0.591566	0.641395	0.195044	0.183285	0.213485	0.0127403	-0.179588		5.57989	0.544466	0.439179	0.556792	0.104803	0.291667	0.0829268	1	0.730252		-1.79691	0.674117	0.61193	0.746191	0.159145	0.115044	0.210256	1	-0.471304		-0.636219	0.551781
X	eIF3g1	FBgn0029629	translation	eIFs	0.242912	0.760437	0	0	0.998553	1.22105	0.78373	0.0964912	0.125	0.0689655	1	0.897312		-2.20013	0.6775	0.647057	0.72524	0.21056	0.201063	0.225455	0.0498916	-0.171502		4.55319	0.350296	0.16569	0.371908	0.069869	0.125	0.0634146	1	-0.16583		-3.22069	0.508142	0.681381	0.307363	0.114014	0.110619	0.117949	1	0.594634		-2.78533	0.730033
X	eIF4E7	FBgn0040368	translation	eIFs	0.00182662	0.0124547	0	0	0	0	0	0	0	0	1	0		-0.0419826	0.000999865	0.00163746	0	0.000412979	0.000676329	0	1	19.6245		-0.448812	0.123483	0	0.13794	0.0174672	0	0.0195122	1	-25.2413		0.417726	0.0755592	0	0.16313	0.00950119	0	0.0205128	1	-25.3812		0.283169	0.0638562
X	eIF4H1	FBgn0262734	translation	eIFs	0.60533	1.80695	0	0	2.60064	2.30118	2.88979	0.210526	0.196429	0.224138	1	-0.282733		-2.98414	1.62121	1.76932	1.38895	0.419705	0.430435	0.402879	2.78575e-09	0.303751		7.40024	1.38592	1.40138	1.38411	0.248908	0.541667	0.214634	0.797759	0.74435		-2.95469	1.24339	1.15904	1.34115	0.289786	0.225664	0.364103	0.862825	-0.482301		-3.27304	1.80355
X	eIF5	FBgn0030719	translation	eIFs	0.125088	0.36201	0	0	0.0934947	0.030359	0.154453	0.0175439	0.00892857	0.0258621	1	-1.94229		-2.4494	0.338839	0.32462	0.361136	0.123953	0.109855	0.146061	0.00141519	-0.283617		4.22967	0.429256	0.416593	0.430738	0.0917031	0.25	0.0731707	1	0.856983		-0.458485	0.589432	0.525903	0.66306	0.144893	0.10177	0.194872	1	-0.515934		1.28019	0.459226
X	sta	FBgn0003517	RP	RpS	4.79858	15.3484	7	0	10.1502	14.6841	5.77271	0.587719	0.732143	0.448276	6.0074e-06	1.8146	Female	-6.37694	14.3687	16.8646	10.4546	0.934277	0.968309	0.880909	0	1.05322	Female	-13.2286	6.54074	11.0074	6.01782	0.641921	0.958333	0.604878	0.0191033	1.60852		-10.8845	11.326	14.1382	8.06681	0.828979	0.880531	0.769231	3.57551e-11	1.1004	Female	-5.89988	12.0524
[truncated: 49 more columns]

## Sheet: Gut
	AllCells	comment						cluster	adult Malpighian tubule										adult differentiating enterocyte										adult fat body										adult midgut enterocyte										adult midgut-hindgut hybrid zone
n_gene	13407							markers	CG33258,MFS12,CG31272,ct,PhKgamma,CG7084,axo,Mur29B,CG15279,cad										nub,Tm1,CG14457,GEFmeso,jing,peb,mesh,betaTub60D,Cam,Rala										apolpp,Paics,CG10960,Sodh-1,Galk,CG17646,CG32647,CG34166,Tsf1,CG6910										Tg,Bruce,cv-2,CG32369,Not1,Opa1,Tnpo,Nipped-B,c11.1,CG33158										Atpalpha,CG43759,CG17839,CG41520,hdc,IM33,CG11883,Sarm,elB,lncRNA:flam
n_cluster	{"annotation": 22, "L1.4": 32, "L1.6": 34, "L1.2": 28, "L0.6": 22, "L0.8": 25, "L2.0": 39, "L0.4": 21, "L4.0": 56, "L1.0": 27, "L1.8": 37, "L6.0": 71, "L8.0": 90, "L10.0": 106}							annotations	{"adult Malpighian tubule": {"f": {"FCA29": 7}, "m": {"FCA28": 30}}}										{"adult differentiating enterocyte": {"f": {"FCA29": 105}, "m": {"FCA28": 180}}}										{"adult fat body": {"f": {"FCA29": 2}, "m": {"FCA28": 11}}}										{"adult midgut enterocyte": {"f": {"FCA29": 116}, "m": {"FCA28": 155}}}										{"adult midgut-hindgut hybrid zone": {"f": {"FCA29": 209}, "m": {"FCA28": 67}}}
tissue_count	11732							major_annotation	adult Malpighian tubule										adult differentiating enterocyte										adult fat body										adult midgut enterocyte										adult midgut-hindgut hybrid zone
tissue_count_female	6338							cluster_count_female	7										105										2										116										209
tissue_count_male	5394							cluster_count_male	30										180										11										155										67
tissue_rep_counts_female	{"FCA29": 6338}	replicates						cluster_type	has_both_sex										has_both_sex										has_both_sex										has_both_sex										has_both_sex
tissue_rep_counts_male	{"FCA28": 5394}	replicates						cluster_rep_counts_female	{"FCA29": 7}										{"FCA29": 105}										{"FCA29": 2}										{"FCA29": 116}										{"FCA29": 209}
								cluster_rep_counts_male	{"FCA28": 30}										{"FCA28": 180}										{"FCA28": 11}										{"FCA28": 155}										{"FCA28": 67}
								count_bias_padj	2.61827e-05										1.03986e-08										0.0117928										0.000334449										3.13939e-13
								log2_count_bias	-2.33221										-1.01028										-2.6921										-0.650816										1.4086
								count_bias_type	MaleSignificant										MaleSignificant										MaleSignificant										Unbiased										FemaleSignificant
								female_gene	0										83										0										16										9
								male_gene	0										38										0										69										6
								stats	avg_all	avg_female	avg_male	frac_all	frac_female	frac_male	padj	log2fc	bias	marker_score	avg_all	avg_female	avg_male	frac_all	frac_female	frac_male	padj	log2fc	bias	marker_score	avg_all	avg_female	avg_male	frac_all	frac_female	frac_male	padj	log2fc	bias	marker_score	avg_all	avg_female	avg_male	frac_all	frac_female	frac_male	padj	log2fc	bias	marker_score	avg_all
chr	symbol	FBgn	GeneGroup	GeneSubgroup	umi_tissue	norm_tissue	female_cls	male_cls
2L	Rack1	FBgn0020618	RP	RpL	0.94637	3.10266	1	1	0.447329	1.93959	0.0991337	0.189189	0.571429	0.1	1	4.19071		-2.6349	1.94385	3.32828	1.13627	0.592982	0.685714	0.538889	9.16361e-06	1.40032	Female	3.01603	2.30914	7.63261	1.34123	0.769231	1	0.727273	1	2.87068		1.39531	0.822772	1.24384	0.507652	0.328413	0.37931	0.290323	1	0.935474		-4.17206	3.02171
2L	RpL13	FBgn0011272	RP	RpL	1.20472	3.91037	1	1	0.485909	0	0.599288	0.135135	0	0.166667	1	-27.8958		-3.68636	3.25781	5.24477	2.09875	0.719298	0.790476	0.677778	3.63389e-05	1.09043	Female	4.69684	1.84249	6.35433	1.02216	0.769231	1	0.727273	1	2.51515		0.489643	2.36543	2.67705	2.13222	0.553506	0.456897	0.625806	1	-0.0983619		0.429951	5.58632
2L	RpL21	FBgn0032987	RP	RpL	1.49367	4.77807	1	1	1.5894	2.67543	1.336	0.405405	0.428571	0.4	1	0.476964		-2.19497	4.12667	6.63174	2.66539	0.796491	0.866667	0.755556	3.8965e-07	1.19863	Female	4.91439	2.06385	6.80801	1.20128	0.769231	1	0.727273	1	2.74349		0.00397384	3.01585	4.12822	2.18337	0.608856	0.603448	0.612903	1	0.47613		-0.438562	5.77379
2L	RpL24	FBgn0032518	RP	RpL	1.31442	4.36209	1	1	0.704192	0.854993	0.669005	0.27027	0.428571	0.233333	1	0.735737		-3.31279	3.1595	4.91549	2.13518	0.701754	0.742857	0.677778	7.37613e-05	1.00928	Female	2.46914	2.58395	9.7783	1.27589	0.769231	1	0.727273	1	3.23911		0.367724	2.85765	3.31774	2.51332	0.590406	0.517241	0.645161	1	-0.0467513		0.164343	5.7692
2L	RpL27A	FBgn0285948	RP	RpL	1.79242	5.69771	1	1	0.712462	1.10922	0.619886	0.27027	0.285714	0.266667	1	0.704567		-3.37312	3.77151	6.34574	2.26987	0.747368	0.828571	0.7	3.67518e-09	1.42988	Female	3.5035	3.09529	8.89092	2.04154	0.846154	1	0.818182	1	2.64186		0.750524	2.34212	3.11382	1.76458	0.549815	0.474138	0.606452	1	0.174576		-2.0391	7.0793
2L	RpL30	FBgn0086710	RP	RpL	0.40649	1.26093	0	1	0.0214688	0.113478	0	0.027027	0.142857	0	1	26.3763		-1.88353	0.571954	0.983233	0.332041	0.277193	0.352381	0.233333	1	1.02875		1.35348	0.382017	1.52652	0.173925	0.384615	1	0.272727	1	3.379		0.777276	0.847053	1.28073	0.522497	0.306273	0.336207	0.283871	1	0.860331		2.36957	0.976222
2L	RpL36A	FBgn0031980	RP	RpL	1.13849	3.68749	0	1	0.621899	1.08134	0.514695	0.216216	0.285714	0.2	1	0.756707		-2.69392	2.59426	4.08135	1.72679	0.691228	0.742857	0.661111	0.0011547	0.993879		4.45583	1.99828	6.72526	1.13883	0.769231	1	0.727273	1	3.00933		0.960318	2.03782	2.33823	1.813	0.527675	0.474138	0.567742	1	0.0654916		0.703762	4.41307
2L	RpL37A	FBgn0261608	RP	RpL	0.75306	2.47722	1	1	0.741369	1.75772	0.50422	0.162162	0.571429	0.0666667	1	2.89223		-1.24296	1.00635	2.05287	0.395873	0.354386	0.52381	0.255556	0.000299884	1.94354	Female	0.980641	0.681404	4.04314	0.0701784	0.230769	1	0.0909091	1	6.10424		-0.424382	1.31037	2.25473	0.60363	0.372694	0.448276	0.316129	0.103705	1.48168		1.75758	3.08946
2L	RpL40	FBgn0003941	RP	RpL	0.920033	2.9777	0	1	0.225355	0	0.277937	0.0810811	0	0.1	1	-27.016		-3.35401	1.83589	2.86217	1.23723	0.589474	0.666667	0.544444	0.00112138	1.10059		3.3074	1.51509	7.79811	0.372719	0.692308	1	0.636364	1	4.50711		0.779242	1.79773	2.34487	1.38826	0.494465	0.431034	0.541935	1	0.203666		1.2436	3.1338
2L	RpL5	FBgn0064225	RP	RpL	1.02069	3.40411	0	1	0.800565	0.91668	0.773472	0.378378	0.428571	0.366667	1	0.142365		-2.14655	3.05433	4.09343	2.44818	0.729825	0.771429	0.705556	0.0168323	0.707157		5.00284	1.68789	3.13579	1.42463	0.769231	1	0.727273	1	1.45241		0.468545	1.94008	2.69791	1.37294	0.546125	0.568966	0.529032	0.821444	0.677816		-0.802569	4.50958
2L	RpL7	FBgn0005593	RP	RpL	1.14557	3.7279	1	1	0.228368	0.384913	0.191841	0.162162	0.285714	0.133333	1	1.21016		-3.39471	2.90537	4.78885	1.80668	0.701754	0.790476	0.65	3.59662e-08	1.38297	Female	5.36	1.93386	7.3644	0.946492	0.769231	1	0.727273	1	3.15462		0.870395	1.37838	1.60872	1.206	0.424354	0.37931	0.458065	1	0.119519		-2.48164	5.04214
2L	RpL9	FBgn0015756	RP	RpL	1.01737	3.33672	1	1	0.649802	2.23933	0.278912	0.135135	0.285714	0.1	1	2.19986		-3.06494	2.79103	4.8116	1.61237	0.670175	0.8	0.594444	5.44012e-07	1.43937	Female	5.20313	1.45228	5.73516	0.67357	0.692308	1	0.636364	1	3.29514		0.628482	1.431	1.76899	1.17805	0.453875	0.413793	0.483871	1	0.209497		-0.971403	4.84539
2L	RpLP1	FBgn0002593	RP	RpL	1.28451	4.02308	1	1	0.266344	0.985678	0.0984996	0.108108	0.285714	0.0666667	1	3.25067		-3.19339	2.27943	4.3734	1.05796	0.585965	0.733333	0.5	4.72098e-07	1.71863	Female	2.97886	1.10186	5.56967	0.28953	0.615385	1	0.545455	1	4.31655		0.308239	3.15619	5.36131	1.5059	0.494465	0.491379	0.496774	0.937114	0.959778		1.92361	4.11333
2L	RpS13	FBgn0010265	RP	RpS	1.30521	4.05197	0	1	1.2677	1.90236	1.11961	0.351351	0.428571	0.333333	1	0.747301		-2.18488	4.0668	6.11548	2.87174	0.789474	0.838095	0.761111	1.19351e-05	0.962176		6.90029	2.6788	6.62254	1.96176	0.769231	1	0.727273	1	1.80861		0.75118	2.36921	2.92976	1.9497	0.538745	0.508621	0.56129	1	0.250761		-0.712663	4.23829
2L	RpS2	FBgn0004867	RP	RpS	1.03553	3.445	1	1	0.416479	1.24987	0.222022	0.189189	0.428571	0.133333	1	2.39101		-2.50466	2.39196	4.35491	1.24691	0.578947	0.704762	0.505556	1.09394e-06	1.59453	Female	3.55595	1.22092	4.57957	0.610258	0.615385	1	0.545455	1	3.20805		0.47977	1.32526	2.04486	0.786722	0.420664	0.465517	0.387097	0.772127	0.909169		-1.21368	5.34436
2L	RpS21	FBgn0015521	RP	RpS	1.13508	3.57396	1	1	0.63596	0	0.784351	0.108108	0	0.133333	1	-27.7642		-3.37643	2.58003	4.25826	1.60106	0.65614	0.752381	0.6	0.000150529	1.14409	Female	3.89244	1.03605	4.47685	0.410454	0.615385	1	0.545455	1	3.49047		0.0181076	4.67393	6.60073	3.23194	0.616236	0.603448	0.625806	0.953887	0.578762		5.6364	4.38809
2L	RpS26	FBgn0261597	RP	RpS	1.21887	3.80809	1	1	0.655998	1.75772	0.39893	0.216216	0.571429	0.133333	1	2.82118		-2.39549	1.98435	3.44927	1.12981	0.57193	0.695238	0.5	0.000246299	1.37527	Female	2.06767	1.47464	1.87748	1.40139	0.769231	0.5	0.818182	1	0.112248		1.03799	2.34386	3.78225	1.26739	0.487085	0.5	0.477419	0.610891	0.998129		0.944402	4.75576
2L	RpS27A	FBgn0003942	RP	RpS	1.80503	5.96386	0	1	0.914049	2.9516	0.43862	0.27027	0.428571	0.233333	1	2.15531		-3.92135	3.4831	5.39511	2.36776	0.726316	0.761905	0.705556	0.000374105	0.919967		0.61574	2.90694	10.232	1.57511	0.769231	1	0.727273	1	3.07126		-0.0260143	4.77311	5.78694	4.01437	0.656827	0.612069	0.690323	1	0.123494		1.56858	9.06415
2L	RpS28-like	FBgn0085211	RP	RpS	0.00315377	0.0100738	0	0	0	0	0	0	0	0	1	0		-0.0314793	0	0	0	0	0	0	1	0		-0.0883081	0	0	0	0	0	0	1	0		-0.0186402	0.0912822	0.17418	0.0292429	0.0516605	0.0775862	0.0322581	1	2.03574		1.40312	0
2L	eEF1delta	FBgn0032198	translation	eEFs	0.0947832	0.265012	0	0	0.0881088	0	0.108667	0.0540541	0	0.0666667	1	-25.9477		-0.30558	0.353351	0.426578	0.310634	0.164912	0.238095	0.122222	1	0.88573		2.37991	0.506782	1.25831	0.37014	0.461538	1	0.363636	1	2.0045		2.25337	0.389248	0.400829	0.380582	0.158672	0.146552	0.167742	1	-0.241865		2.1076	0.186642
2L	eEF2	FBgn0000559	translation	eEFs	1.44355	4.4877	0	1	1.83784	5.01325	1.09691	0.432432	0.857143	0.333333	1	2.40383		-2.03137	3.215	4.62533	2.3923	0.726316	0.780952	0.694444	0.00190029	0.862423		1.44862	2.63777	6.72526	1.89459	0.846154	1	0.818182	1	2.14535		0.389396	7.07116	8.35201	6.1126	0.819188	0.801724	0.832258	0.937114	0.26494		9.63254	3.83726
2L	eIF3h	FBgn0022023	translation	eIFs	0.112512	0.371192	0	1	0.123977	0.655308	0	0.027027	0.142857	0	1	28.0537		-0.701174	0.277111	0.336328	0.242568	0.175439	0.190476	0.166667	1	0.20939		2.19071	0.285307	0.990099	0.157163	0.307692	0.5	0.272727	1	2.47317		1.20891	0.256672	0.277556	0.241043	0.166052	0.181034	0.154839	1	0.0932799		1.85545	0.776116
2L	eIF3i	FBgn0015834	translation	eIFs	0.124871	0.394779	0	1	0.122073	0.645245	0	0.027027	0.142857	0	1	28.0417		-0.772057	0.271936	0.449233	0.168512	0.17193	0.27619	0.111111	0.458472	1.40297		1.86745	0.7135	1.52652	0.565678	0.384615	1	0.272727	1	2.4603		1.67139	0.233889	0.339211	0.155067	0.140221	0.155172	0.129032	1	0.590017		0.915948	0.533749
2L	eIF4A	FBgn0001942	translation	eIFs	1.4213	4.26372	0	1	1.10544	0.645245	1.21282	0.405405	0.142857	0.466667	1	-1.45593		-2.58665	4.3459	5.58557	3.62276	0.821053	0.828571	0.816667	0.105647	0.46029		6.13991	2.5504	1.79473	2.68779	0.923077	1	0.909091	1	-0.13301		0.527169	4.70415	5.84987	3.8467	0.756458	0.732759	0.774194	0.214857	0.410935		5.68936	4.89608
2L	eRF3	FBgn0020443	translation	eRFs	0.169108	0.46564	0	0	0.30673	0	0.3783	0.135135	0	0.166667	1	-27.6668		-0.0244785	0.530514	0.605352	0.486858	0.270175	0.266667	0.272222	1	0.021744		3.66038	0.468895	0.804635	0.407852	0.461538	0.5	0.454545	1	0.941088		1.79388	1.12971	1.45029	0.889787	0.398524	0.422414	0.380645	1	0.41516		7.43613	0.556363
2L	mEFG1	FBgn0263133	translation	mito	0.0112513	0.0382564	0	0	0	0	0	0	0	0	1	0		-0.113325	0.0755575	0.0892999	0.0675412	0.0526316	0.0666667	0.0444444	1	0.533943		1.23531	0	0	0	0	0	0	1	0		-0.0671047	0.0427181	0.0508525	0.0366303	0.0295203	0.0431034	0.0193548	1	0.694704		0.538884	0.03598
2L	mEFTs	FBgn0032646	translation	mito	0.0240367	0.0711915	0	0	0.0824209	0	0.101652	0.0540541	0	0.0666667	1	-25.9133		0.33774	0.148063	0.109693	0.170445	0.0912281	0.0952381	0.0888889	1	-0.320219		2.0398	0.0412633	0.268212	0	0.0769231	0.5	0	1	27.8356		0.335646	0.108069	0.225781	0.019974	0.0258303	0.0517241	0.00645161	1	2.89849		0.116037	0.096407
2L	mRF1	FBgn0032486	translation	mito	0.00417661	0.0124787	0	0	0	0	0	0	0	0	1	0		-0.0422722	0.031492	0.070958	0.00847013	0.0210526	0.047619	0.00555556	1	2.98427		0.5036	0	0	0	0	0	0	1	0		-0.0250311	0	0	0	0	0	0	1	0		-0.115565	0
2R	RpL11	FBgn0013325	RP	RpL	0.841189	2.70799	1	1	0.439946	0.893267	0.334171	0.189189	0.285714	0.166667	1	1.27036		-2.57535	2.69274	4.2769	1.76864	0.694737	0.771429	0.65	0.000150529	1.09548	Female	6.47427	2.0105	5.46695	1.38206	0.692308	1	0.636364	1	2.4319		1.12529	2.0827	2.76243	1.574	0.512915	0.508621	0.516129	1	0.40921		1.69607	3.25024
2R	RpL12	FBgn0034968	RP	RpL	1.30845	4.29251	0	1	0.533132	0.4361	0.555773	0.135135	0.285714	0.1	1	0.85425		-3.65692	2.3289	3.37649	1.71781	0.663158	0.695238	0.644444	0.00854499	0.831235		2.34654	1.46791	5.56967	0.722137	0.692308	1	0.636364	1	3.15513		0.172104	1.96297	2.80996	1.32909	0.520295	0.5	0.535484	1	0.541739		-0.964608	4.73427
2R	RpL18A	FBgn0010409	RP	RpL	1.44935	4.68078	1	1	0.658382	0.549578	0.68377	0.243243	0.285714	0.233333	1	0.0191927		-3.00981	2.73045	4.71048	1.57544	0.698246	0.8	0.638889	6.6255e-08	1.44178	Female	3.1056	1.50761	5.46695	0.787731	0.692308	1	0.636364	1	3.04893		0.0545687	2.28882	3.22024	1.59175	0.523985	0.482759	0.554839	1	0.459296		-0.773644	5.956
2R	RpL19	FBgn0285950	RP	RpL	1.88737	6.11237	1	1	1.41414	2.33071	1.20028	0.405405	0.571429	0.366667	1	1.04921		-3.21159	4.91451	8.09613	3.05857	0.821053	0.904762	0.772222	7.83174e-09	1.29084	Female	3.45058	2.83017	10.0465	1.51811	0.846154	1	0.818182	1	3.07119		-0.124213	3.51757	4.66575	2.65829	0.630996	0.612069	0.645161	1	0.449127		-1.48106	7.33922
2R	RpL22-like	FBgn0034837	RP	RpL	0.000767133	0.00144671	0	0	0	0	0	0	0	0	1	0		-0.00449704	0	0	0	0	0	0	1	0		-0.0126154	0	0	0	0	0	0	1	0		-0.00266289	0	0	0	0	0	0	1	0		-0.0122942	0
2R	RpL23	FBgn0010078	RP	RpL	1.83197	5.8965	0	1	2.12028	3.29978	1.84506	0.486486	0.428571	0.5	1	0.508666		-2.04598	5.25839	8.0045	3.65649	0.842105	0.885714	0.816667	1.59798e-06	0.958715		5.0961	3.00996	9.32463	1.86184	0.846154	1	0.818182	1	2.62837		0.0664492	4.33516	5.51657	3.45101	0.682657	0.62931	0.722581	1	0.247038		0.843444	7.24363
2R	RpL29	FBgn0016726	RP	RpL	0.989756	3.08047	0	1	0.960727	0.498391	1.06861	0.297297	0.285714	0.3	1	-0.614013		-2.00033	2.63947	3.71794	2.01036	0.715789	0.761905	0.688889	0.0552098	0.70111		4.87993	1.14318	3.67221	0.683352	0.769231	1	0.727273	1	2.49718		0.518075	4.8292	5.96174	3.98163	0.656827	0.612069	0.690323	1	0.267895		6.55349	3.48799
2R	RpL31	FBgn0285949	RP	RpL	1.44125	4.64607	0	2	1.09089	3.66436	0.490418	0.324324	0.571429	0.266667	1	2.5574		-2.41297	2.83441	4.37493	1.93578	0.715789	0.771429	0.683333	0.00240362	0.943175		3.28837	1.73008	6.45705	0.870626	0.692308	1	0.636364	1	3.20097		0.103197	2.87714	3.99232	2.04256	0.549815	0.517241	0.574194	1	0.340781		0.0646102	5.31902
2R	RpL37b	FBgn0034822	RP	RpL	0.000681896	0.00252937	0	0	0	0	0	0	0	0	1	0		-0.00629586	0	0	0	0	0	0	1	0		-0.0176616	0	0	0	0	0	0	1	0		-0.00372804	0	0	0	0	0	0	1	0		-0.0172118	0
2R	RpL38	FBgn0040007	RP	RpL	0.411946	1.31279	0	1	0.121303	0.226956	0.0966513	0.0810811	0.142857	0.0666667	1	1.43084		-1.30373	0.499373	0.739184	0.359482	0.245614	0.27619	0.227778	1	0.50788		0.707032	0.379808	2.24841	0.0400622	0.230769	1	0.0909091	1	5.70511		0.034044	1.05153	1.85072	0.453421	0.306273	0.336207	0.283871	1	1.257		2.58151	1.15294
2R	RpL39	FBgn0023170	RP	RpL	1.15094	3.42751	0	1	0.89104	0.340433	1.01951	0.378378	0.142857	0.433333	1	-1.76248		-1.76914	3.01146	4.28208	2.27026	0.691228	0.67619	0.7	1	0.341682		4.12162	1.23711	3.21854	0.876851	0.692308	0.5	0.727273	1	1.16951		0.0816072	7.01862	9.46357	5.18884	0.653137	0.603448	0.690323	1	0.380821		7.09433	3.38948
2R	RpL41	FBgn0066084	RP	RpL	1.75449	5.69879	0	1	1.39961	2.36684	1.17392	0.378378	0.571429	0.333333	1	1.3587		-2.70034	4.56427	8.99644	1.97884	0.698246	0.780952	0.65	0.00103852	1.16741		0.0284445	2.05272	4.20864	1.66073	0.846154	1	0.818182	1	1.88329		-0.102583	9.67937	13.5505	6.78225	0.738007	0.681034	0.780645	1	0.3987		6.97585	6.114
2R	RpLP0-like	FBgn0033485	RP	RpL	0.0487556	0.151475	0	0	0.113047	0	0.139424	0.0810811	0	0.1	1	-26.3078		0.378067	0.131627	0.113789	0.142032	0.0877193	0.0952381	0.0833333	1	-0.151057		1.2661	0.119367	0.268212	0.0923043	0.230769	0.5	0.181818	1	1.65818		1.11477	0.17127	0.162233	0.178033	0.0701107	0.0603448	0.0774194	1	-0.421365		0.745227	0.219858
2R	RpLP2	FBgn0003274	RP	RpL	1.80538	6.02193	1	2	1.46744	1.65199	1.42438	0.459459	0.428571	0.466667	1	0.176292		-2.14664	3.85434	6.46333	2.33243	0.764912	0.847619	0.716667	3.21146e-06	1.2004	Female	2.34901	2.1496	6.64251	1.33271	0.846154	1	0.818182	1	2.67287		0.0792721	5.71003	8.47884	3.6379	0.678967	0.62931	0.716129	0.911875	0.576414		3.06796	7.34923
2R	RpS11	FBgn0033699	RP	RpS	1.70744	5.47267	0	1	1.85302	1.74766	1.87761	0.459459	0.428571	0.466667	1	-0.136603		-2.06927	5.0376	7.58967	3.54889	0.842105	0.885714	0.816667	2.83717e-06	0.990496		5.7179	2.67355	7.34443	1.82429	0.846154	1	0.818182	1	2.17404		0.208279	4.34189	5.08913	3.78267	0.656827	0.62931	0.677419	1	0.119133		1.62414	6.32846
2R	RpS15	FBgn0034138	RP	RpS	1.98914	6.32292	1	1	1.0596	1.01966	1.06892	0.351351	0.428571	0.333333	1	0.338951		-3.44546	3.75661	6.30034	2.27277	0.77193	0.809524	0.75	0.00014736	1.009	Female	1.01648	2.7046	8.43725	1.6623	0.846154	1	0.818182	1	2.64261		0.0726763	5.82215	8.12285	4.10035	0.697417	0.646552	0.735484	1	0.413766		3.00229	7.393
2R	RpS15Ab	FBgn0033555	RP	RpS	0.0335833	0.116614	0	0	0.0214688	0.113478	0	0.027027	0.142857	0	1	26.3763		-0.0197627	0.0491603	0.133435	0	0.0210526	0.0571429	0	1	25.7882		-0.221855	0	0	0	0	0	0	1	0		-0.176816	0.0288002	0.0606693	0.00494983	0.0184502	0.0344828	0.00645161	1	3.03978		-0.292801	0.0730121
2R	RpS16	FBgn0034743	RP	RpS	1.2943	4.21845	1	1	0.83826	1.81675	0.609945	0.324324	0.571429	0.266667	1	1.71071		-2.06069	2.8123	4.88086	1.60564	0.691228	0.828571	0.611111	4.8461e-09	1.54031	Female	3.85309	1.35776	4.84778	0.723216	0.692308	1	0.636364	1	3.0071		0.233637	2.09302	2.64914	1.67682	0.520295	0.439655	0.580645	1	0.0454565		-0.163499	5.55929
2R	RpS18	FBgn0010411	RP	RpS	1.89018	6.20362	1	1	1.1039	2.82135	0.703165	0.27027	0.571429	0.2	1	2.32906		-3.7234	4.43858	7.38729	2.71849	0.810526	0.885714	0.766667	7.95746e-11	1.39354	Female	3.65566	3.11276	10.3147	1.80331	0.769231	1	0.727273	1	3.21515		-0.0337162	3.60685	4.2412	3.13211	0.634686	0.525862	0.716129	1	-0.2018		-0.349182	7.48066
2R	RpS23	FBgn0033912	RP	RpS	2.18807	6.87469	0	1	1.70405	2.73333	1.46388	0.486486	0.428571	0.5	1	0.508911		-3.28829	6.91376	10.303	4.93668	0.873684	0.895238	0.861111	1.20942e-05	0.859212		5.88676	3.73163	10.3975	2.51966	0.846154	1	0.818182	1	2.33291		-0.085581	5.44988	6.7797	4.45467	0.693727	0.681034	0.703226	1	0.287177		-0.0925375	7.84125
2R	RpS24	FBgn0261596	RP	RpS	0.694756	2.13758	0	1	0.454367	0.113478	0.533908	0.135135	0.142857	0.133333	1	-1.01222		-2.22898	1.36354	2.06987	0.951522	0.533333	0.638095	0.472222	0.0335285	0.983495		3.82711	0.834372	2.33116	0.562229	0.692308	1	0.636364	1	2.35646		1.22759	1.38645	1.874	1.02158	0.405904	0.396552	0.412903	1	0.453523		1.09541	2.74175
2R	eEF1alpha1	FBgn0284245	translation	eEFs	2.59253	8.38153	1	1	2.16909	2.70512	2.04402	0.594595	0.714286	0.566667	1	0.683275		-3.18592	6.61015	11.2993	3.87483	0.866667	0.92381	0.833333	2.05362e-15	1.47673	Female	2.00695	4.50151	13.4705	2.87078	0.846154	1	0.818182	1	2.50744		-0.340808	3.80836	4.87941	3.00681	0.712177	0.715517	0.709677	0.112288	0.575079		-3.81539	8.05525
2R	eEF1beta	FBgn0028737	translation	eEFs	0.741208	2.23249	0	1	0.662551	0.322622	0.741868	0.243243	0.142857	0.266667	1	-1.02502		-1.74237	2.4875	3.71895	1.76915	0.673684	0.72381	0.644444	0.0165113	0.869785		6.89221	1.56396	4.93052	0.951857	0.769231	1	0.727273	1	2.58821		1.44836	1.6196	1.60643	1.62946	0.435424	0.362069	0.490323	1	-0.312989		0.593405	2.54798
2R	eEF5	FBgn0285952	translation	eEFs	0.862671	2.84628	0	1	0.0595052	0.113478	0.0469116	0.0810811	0.142857	0.0666667	1	1.32237		-2.83637	1.17921	2.10657	0.63824	0.45614	0.580952	0.383333	0.00248115	1.39453		1.65817	0.581297	2.33116	0.26314	0.461538	1	0.363636	1	3.40864		0.132161	0.813789	1.37066	0.397033	0.295203	0.353448	0.251613	0.830777	1.23052		-2.31208	2.82523
2R	eEFSec	FBgn0034627	translation	eEFs	0.00656325	0.0146868	0	0	0	0	0	0	0	0	1	0		-0.0656568	0.0123899	0	0.0196173	0.0105263	0	0.0166667	1	-23.5655		0.127084	0	0	0	0	0	0	1	0		-0.0388781	0.0143754	0.0125758	0.0157222	0.0110701	0.00862069	0.0129032	1	-0.355921		0.139718	0
2R	eIF2Bdelta	FBgn0034858	translation	eIFs	0.0860892	0.207933	0	0	0.143639	0	0.177155	0.108108	0	0.133333	1	-26.7519		0.364819	0.244789	0.179996	0.282585	0.147368	0.180952	0.127778	1	-0.174349		2.17929	0.205593	0	0.242973	0.307692	0	0.363636	1	-27.5148		1.37757	0.935372	1.13755	0.784068	0.324723	0.344828	0.309677	1	0.409519		7.355	0.154284
2R	eIF2Bgamma	FBgn0034029	translation	eIFs	0.0267643	0.0803901	0	0	0.117695	0.113478	0.118679	0.0810811	0.142857	0.0666667	1	0.333924		0.591154	0.0336305	0.0386587	0.0306973	0.0315789	0.0380952	0.0277778	1	0.408782		0.197872	0	0	0	0	0	0	1	0		-0.153382	0.0818064	0.022404	0.126262	0.0590406	0.0258621	0.083871	1	-2.24468		0.980967	0.0103166
2R	eIF3b	FBgn0034237	translation	eIFs	0.152914	0.475507	0	1	0.0100813	0	0.0124336	0.027027	0	0.0333333	1	-23.3407		-1.02443	0.59137	0.7794	0.481685	0.287719	0.314286	0.272222	1	0.468428		4.60065	0.49821	1.79473	0.262478	0.538462	1	0.454545	1	2.98923		2.3229	0.537597	0.541689	0.534534	0.265683	0.275862	0.258065	1	0.147938		3.88119	0.519876
2R	eIF3c	FBgn0034258	translation	eIFs	0.195872	0.57532	0	1	0.138904	0	0.171314	0.0540541	0	0.0666667	1	-26.2739		-1.04757	0.729426	0.917025	0.619994	0.315789	0.32381	0.311111	1	0.241471		4.49454	0.808859	0.536423	0.858393	0.615385	0.5	0.636364	1	-0.383338		2.53679	1.36378	1.63659	1.1596	0.505535	0.525862	0.490323	1	0.354329		9.79037	0.496925
2R	eIF3f2	FBgn0033069	translation	eIFs	0.000426185	0.00114978	0	0	0	0	0	0	0	0	1	0		-0.00359763	0	0	0	0	0	0	1	0		-0.0100924	0	0	0	0	0	0	1	0		-0.00213031	0	0	0	0	0	0	1	0		-0.00983534	0
2R	eIF3j	FBgn0027619	translation	eIFs	0.262015	0.647146	0	0	1.2891	0.779789	1.40794	0.432432	0.285714	0.466667	1	-0.949448		2.63293	0.945211	1.08791	0.861971	0.389474	0.457143	0.35	1	0.395084		5.8994	0.250409	0.804635	0.149641	0.307692	0.5	0.272727	1	2.32825		0.577232	3.44391	3.94731	3.06718	0.653137	0.577586	0.709677	1	-0.0508824		14.8867	0.421919
2R	eIF3k	FBgn0034654	translation	eIFs	0.120013	0.391929	0	1	0.0747633	0	0.0922081	0.0540541	0	0.0666667	1	-25.8103		-0.487406	0.424739	0.565397	0.342689	0.189474	0.2	0.183333	1	0.378046		2.5731	0.0993792	0.268212	0.0686823	0.230769	0.5	0.181818	1	2.00211		0.695832	0.424556	0.489288	0.376112	0.173432	0.189655	0.16129	1	0.355324		2.0413	0.553271
2R	eIF3m	FBgn0033902	translation	eIFs	0.176012	0.545508	0	1	0.239148	0	0.29495	0.135135	0	0.166667	1	-27.3597		-0.106641	0.686567	0.93771	0.540067	0.284211	0.314286	0.266667	1	0.484486		3.99169	0.326571	1.25831	0.157163	0.384615	1	0.272727	1	3.12329		1.29084	0.543301	0.436697	0.623083	0.258303	0.215517	0.290323	1	-0.568347		3.14075	0.718875
2R	mEFTu1	FBgn0024556	translation	mito	0.0489261	0.141052	0	0	0	0	0	0	0	0	1	0		-0.478485	0.337132	0.279916	0.370508	0.14386	0.152381	0.138889	1	-0.106916		2.87853	0.0581158	0	0.0686823	0.153846	0	0.181818	1	-25.8335		0.637044	0.116215	0.128804	0.106794	0.0811808	0.0689655	0.0903226	1	0.00798245		0.999068	0.138466
2R	mEFTu2	FBgn0033184	translation	mito	0.0119332	0.0415484	0	0	0.0682846	0	0.0842176	0.027027	0	0.0333333	1	-25.3547		0.164932	0.0858262	0.0387605	0.113281	0.0350877	0.0380952	0.0333333	1	-0.725979		0.698303	0.152323	0.990099	0	0.0769231	0.5	0	1	29.436		0.408814	0.0219879	0.0126831	0.0289516	0.0147601	0.00862069	0.0193548	1	-1.16708		0.0948512	0.0599866
2R	mIF3	FBgn0033712	translation	mito	0.0227582	0.0513206	0	0	0.126118	0	0.155545	0.027027	0	0.0333333	1	-25.8269		0.0639066	0.090445	0.18449	0.0355852	0.0526316	0.0952381	0.0277778	1	2.14404		0.923566	0	0	0	0	0	0	1	0		-0.133677	0.085086	0.02974	0.126506	0.0627306	0.0344828	0.083871	1	-1.88117		1.18555	0.0848272
2R	tor	FBgn0003733	special	special	0.000255711	0.00152185	0	0	0	0	0	0	0	0	1	0		-0.00269822	0	0	0	0	0	0	1	0		-0.00756927	0	0	0	0	0	0	1	0		-0.00159773	0	0	0	0	0	0	1	0		-0.00737651	0
3L	Nelf-E	FBgn0017430	special	special	0.0103989	0.0268464	0	0	0	0	0	0	0	0	1	0		-0.10613	0.0469919	0.0377537	0.0523808	0.0280702	0.0380952	0.0222222	1	0.0526153		0.531495	0	0	0	0	0	0	1	0		-0.0628441	0.0317229	0.053249	0.0156132	0.0295203	0.0431034	0.0193548	1	1.62931		0.557548	0.0350406
3L	RpL10	FBgn0024733	RP	RpL	1.35712	4.43492	0	1	1.28181	2.66872	0.9582	0.243243	0.428571	0.2	1	1.4658		-3.26227	3.72617	5.70506	2.57181	0.764912	0.790476	0.75	0.00088765	0.896026		4.06073	2.85874	7.44715	2.02449	0.846154	1	0.818182	1	2.51208		0.668712	2.05871	2.60371	1.65084	0.557196	0.534483	0.574194	1	0.286457		-2.57725	5.5996
3L	RpL10Ab	FBgn0036213	RP	RpL	1.30589	4.19704	1	1	0.575231	1.13314	0.445054	0.243243	0.428571	0.2	1	1.66458		-3.05818	2.62386	4.43437	1.56773	0.645614	0.714286	0.605556	5.73209e-05	1.28841	Female	2.10529	2.35795	8.16903	1.30139	0.846154	1	0.818182	1	2.97005		0.9282	1.91652	2.74856	1.29383	0.476015	0.465517	0.483871	1	0.543062		-2.22669	5.46466
3L	RpL14	FBgn0017579	RP	RpL	1.46793	4.97436	1	1	0.686155	1.8712	0.409646	0.27027	0.571429	0.2	1	2.34066		-3.31976	3.05228	5.33713	1.71945	0.684211	0.761905	0.638889	5.09195e-05	1.21993	Female	1.22611	2.74754	9.96377	1.4355	0.846154	1	0.818182	1	3.10828		0.651137	2.97576	4.28493	1.996	0.586716	0.560345	0.606452	1	0.583882		-0.23985	7.15743
3L	RpL15	FBgn0028697	RP	RpL	1.68647	5.33036	1	1	0.986529	1.68597	0.823327	0.405405	0.571429	0.366667	1	1.13992		-3.23094	4.43967	7.08314	2.89764	0.817544	0.87619	0.783333	1.036e-06	1.10684	Female	3.94294	2.24159	5.19874	1.70393	0.846154	1	0.818182	1	1.8796		-0.0915623	2.39241	2.54632	2.27724	0.594096	0.517241	0.651613	1	-0.192883		-2.90621	6.51148
3L	RpL18	FBgn0035753	RP	RpL	0.960861	3.20337	1	1	0.657264	1.45576	0.470948	0.243243	0.428571	0.2	1	1.75031		-2.08755	1.89397	3.35108	1.04398	0.596491	0.752381	0.505556	2.12085e-07	1.59296	Female	2.96642	1.49461	5.65241	0.738646	0.692308	1	0.636364	1	3.18161		0.776989	1.58789	2.33616	1.0279	0.442804	0.448276	0.43871	1	0.739686		-0.665492	3.23953
3L	RpL23A	FBgn0026372	RP	RpL	1.33624	4.41908	1	1	0.848822	1.13314	0.782483	0.27027	0.428571	0.233333	1	1.08623		-2.88603	2.85636	4.5721	1.8555	0.694737	0.8	0.633333	9.40208e-06	1.21745	Female	2.52457	2.9724	11.4903	1.42369	0.769231	1	0.727273	1	3.37738		0.73426	2.58666	3.63233	1.8041	0.560886	0.568966	0.554839	1	0.655613		-0.111301	5.64575
3L	RpL26	FBgn0036825	RP	RpL	1.40818	4.70935	1	1	0.735654	1.70653	0.509116	0.297297	0.571429	0.233333	1	1.88388		-2.7499	2.93454	4.73351	1.88513	0.740351	0.838095	0.683333	3.29222e-07	1.21931	Female	3.80576	1.87099	5.3842	1.23222	0.769231	1	0.727273	1	2.55072		0.428315	2.06297	2.9399	1.40669	0.512915	0.5	0.522581	1	0.516675		-1.73716	6.89805
3L	RpL28	FBgn0035422	RP	RpL	1.63056	5.38716	0	1	0.852256	2.36184	0.50002	0.27027	0.571429	0.2	1	2.27765		-3.69849	3.53444	5.35355	2.47329	0.750877	0.8	0.722222	0.000610687	0.871326		1.79323	2.55585	6.18884	1.89531	0.846154	1	0.818182	1	2.07278		0.338924	4.02902	4.87688	3.3945	0.638376	0.560345	0.696774	1	0.000346098		0.859377	5.21767
3L	RpL8	FBgn0261602	RP	RpL	1.19014	3.97902	1	1	0.803767	0.8722	0.7878	0.216216	0.285714	0.2	1	0.473426		-2.91938	3.49539	5.8896	2.09877	0.722807	0.838095	0.655556	5.63492e-08	1.44871	Female	5.32804	2.48648	9.51009	1.20946	0.846154	1	0.818182	1	3.38873		1.05389	1.72688	2.51696	1.1356	0.468635	0.482759	0.458065	1	0.722014		-2.28095	4.13313
3L	RpLP0	FBgn0000100	RP	RpL	1.05078	3.51045	1	1	0.753152	1.55958	0.564987	0.243243	0.285714	0.233333	1	0.95153		-2.81179	2.99451	5.64536	1.44818	0.673684	0.790476	0.605556	3.3302e-09	1.7023	Female	3.33488	2.48027	9.15913	1.26594	0.692308	1	0.636364	1	3.32527		0.631432	1.58837	1.85025	1.39237	0.490775	0.448276	0.522581	1	0.0541444		-1.94664	5.26321
3L	RpS12	FBgn0286213	RP	RpS	1.30266	4.37863	1	1	0.47298	0.322622	0.508063	0.189189	0.142857	0.2	1	-0.530602		-3.62578	2.90512	5.1435	1.59939	0.645614	0.733333	0.594444	0.000110008	1.29153	Female	1.42736	2.3126	7.90082	1.29657	0.846154	1	0.818182	1	2.93185		0.763429	2.79206	3.27805	2.42835	0.575646	0.508621	0.625806	1	-0.0154954		0.596281	6.4463
3L	RpS17	FBgn0005533	RP	RpS	1.04686	3.46433	0	1	0.578229	0.48058	0.601014	0.243243	0.285714	0.233333	1	-0.03671		-2.56655	2.92678	4.71366	1.88443	0.708772	0.761905	0.677778	0.000306541	0.984999		5.33944	1.94802	7.71536	0.899416	0.692308	1	0.636364	1	3.41393		0.636184	2.16648	2.705	1.76346	0.512915	0.474138	0.541935	1	0.237188		0.62742	3.63361
3L	RpS4	FBgn0011284	RP	RpS	1.28186	4.22051	1	1	0.387699	0.758722	0.301127	0.189189	0.285714	0.166667	1	1.09106		-3.46226	3.23374	5.65214	1.82301	0.715789	0.828571	0.65	1.78083e-09	1.53317	Female	4.74799	2.08061	7.3644	1.11992	0.769231	1	0.727273	1	3.09211		0.629834	1.63352	1.84421	1.47585	0.509225	0.465517	0.541935	1	0.00665653		-1.75885	5.93049
3L	RpS9	FBgn0010408	RP	RpS	1.60268	5.26494	1	1	1.24651	1.69278	1.14238	0.351351	0.428571	0.333333	1	0.863742		-3.06188	4.51365	7.29108	2.89348	0.82807	0.885714	0.794444	2.3189e-10	1.2822	Female	5.00574	2.83966	8.25178	1.85564	0.846154	1	0.818182	1	2.51342		0.405824	2.89196	4.08703	1.99759	0.583026	0.62069	0.554839	0.438447	0.782044		-1.97741	7.16382
3L	eIF1	FBgn0035423	translation	eIFs	0.120865	0.343823	0	0	0.383727	0	0.473264	0.0540541	0	0.0666667	1	-26.8554		-0.478339	0.351788	0.47514	0.279832	0.196491	0.27619	0.15	1	0.922377		2.65945	0.105286	0.268212	0.075663	0.153846	0.5	0.0909091	1	2.08143		0.25576	0.503087	0.648231	0.394463	0.214022	0.232759	0.2	1	0.477217		3.1345	0.293447
3L	eIF2beta	FBgn0004926	translation	eIFs	0.743169	1.71787	1	0	1.05883	0	1.30589	0.351351	0	0.433333	1	-29.4521		-0.155184	2.65913	3.22485	2.32913	0.65614	0.685714	0.638889	0.734238	0.459667		8.95837	1.37636	1.52652	1.34906	0.769231	1	0.727273	1	0.414379		1.77111	6.67943	7.19169	6.29606	0.771218	0.724138	0.806452	1	-0.12136		15.7637	1.06034
3L	eIF3e	FBgn0025582	translation	eIFs	0.0744119	0.226942	0	1	0.187021	0.655308	0.0777544	0.0540541	0.142857	0.0333333	1	2.76667		-0.0925661	0.181497	0.268428	0.130787	0.105263	0.161905	0.0722222	1	1.12319		1.17321	0.143665	0.268212	0.121021	0.230769	0.5	0.181818	1	1.33508		0.969004	0.256612	0.475912	0.0924914	0.110701	0.155172	0.0774194	1	1.6575		1.2897	0.282255
3L	eIF3l	FBgn0036258	translation	eIFs	0.0702353	0.218775	0	1	0.088934	0.470079	0	0.027027	0.142857	0	1	27.7851		-0.347099	0.151902	0.292779	0.0697246	0.0947368	0.152381	0.0611111	1	1.61099		0.942918	0.444424	0.268212	0.476463	0.153846	0.5	0.0909091	1	0.403181		0.574978	0.336013	0.621691	0.122215	0.143911	0.206897	0.0967742	1	1.71706		2.33373	0.106776
3L	eIF4B	FBgn0020660	translation	eIFs	0.979524	2.73376	0	0	2.19342	1.86898	2.26912	0.567568	0.428571	0.6	1	-0.519692		0.553768	3.55423	3.23585	3.73995	0.792982	0.72381	0.833333	1	-0.366442		8.0885	4.31611	11.1821	3.06774	0.769231	1	0.727273	1	1.74427		1.63583	2.67602	2.96727	2.45805	0.605166	0.577586	0.625806	1	0.0347061		2.57011	2.43427
3L	eIF4E1	FBgn0015218	translation	eIFs	0.239512	0.674374	0	0	0.323737	1.24987	0.107639	0.162162	0.428571	0.1	1	3.32681		-0.324516	1.08596	1.34476	0.934996	0.442105	0.485714	0.416667	1	0.446673		7.23409	0.34482	0.268212	0.358749	0.461538	0.5	0.454545	1	-0.301135		1.3137	0.465612	0.481304	0.453869	0.217712	0.215517	0.219355	1	-0.094492		0.623274	0.810446
3L	eIF4E3	FBgn0265089	translation	eIFs	0.000426185	0.00103437	0	0	0	0	0	0	0	0	1	0		-0.00449704	0.00364245	0	0.00576721	0.00350877	0	0.00555556	1	-21.9183		0.0912473	0	0	0	0	0	0	1	0		-0.00266289	0.0098035	0	0.0171403	0.00369004	0	0.00645161	1	-23.002		0.0941707	0
3L	eIF4E4	FBgn0035709	translation	eIFs	0.000767133	0.00232396	0	0	0	0	0	0	0	0	1	0		-0.00809467	0	0	0	0	0	0	1	0		-0.0227078	0	0	0	0	0	0	1	0		-0.00479319	0.0091792	0	0.0160488	0.00369004	0	0.00645161	1	-22.9481		0.0843535	0
3L	eIF4E5	FBgn0035823	translation	eIFs	0.00085237	0.00334766	0	0	0	0	0	0	0	0	1	0		-0.00809467	0	0	0	0	0	0	1	0		-0.0227078	0	0	0	0	0	0	1	0		-0.00479319	0.0282113	0	0.0493243	0.00369004	0	0.00645161	1	-23.7403		0.0843716	0
3L	eIF5B	FBgn0026259	translation	eIFs	1.00936	2.50967	0	0	2.67191	1.04797	3.05083	0.621622	0.428571	0.666667	1	-1.47597		1.33032	4.45667	4.72057	4.30273	0.803509	0.742857	0.838889	1	-0.211378		10.8265	3.43763	2.51662	3.60509	0.846154	1	0.818182	1	-0.323746		2.10515	7.92725	7.01382	8.61085	0.826568	0.767241	0.870968	0.801786	-0.453406		15.9494	2.06892
3L	eRF1	FBgn0036974	translation	eRFs	0.229625	0.708093	0	0	0.799672	1.28059	0.687458	0.189189	0.285714	0.166667	1	1.20206		0.0994211	0.665993	0.778428	0.600406	0.329825	0.4	0.288889	1	0.425121		3.73922	0.529969	1.25831	0.397543	0.538462	1	0.454545	1	1.86382		1.79163	1.52442	1.63535	1.44141	0.498155	0.448276	0.535484	1	-0.203084		8.77611	0.636018
3L	mRRF1	FBgn0035980	translation	mito	0.0124446	0.0434104	0	0	0	0	0	0	0	0	1	0		-0.12232	0.0442366	0.0222467	0.057064	0.0280702	0.0190476	0.0333333	1	-1.08253		0.485044	0	0	0	0	0	0	1	0		-0.0724305	0.0193128	0.00664715	0.0287916	0.0147601	0.00862069	0.0193548	1	-1.64353		0.0891895	0.0455747
3L	pix	FBgn0086706	special	special	0.117285	0.364162	0	1	0	0	0	0	0	0	1	0		-0.976757	0.243151	0.461612	0.115716	0.122807	0.209524	0.0722222	0.840688	1.803		0.778466	0.342023	1.79473	0.0778937	0.307692	1	0.181818	1	4.73914		1.23361	0.27929	0.297975	0.265306	0.151292	0.163793	0.141935	1	0.116749		1.55324	0.270829
3R	InR	FBgn0283499	special	special	3.44751	8.74407	2	0	11.9285	12.7562	11.7354	0.810811	0.857143	0.8	1	0.247815		2.69562	27.0791	41.7153	18.5414	0.922807	0.961905	0.9	3.54505e-10	1.49761	Female	16.0713	10.5644	13.8842	9.96074	0.923077	1	0.909091	1	1.10217		1.54439	15.2409	16.0766	14.6156	0.900369	0.87069	0.922581	1	-0.23587		11.288	10.5122
3R	Nelf-A	FBgn0038872	special	special	0.104926	0.27744	0	0	0.0712188	0	0.0878365	0.0810811	0	0.1	1	-25.905		-0.0107686	0.383292	0.455302	0.341287	0.133333	0.104762	0.15	1	-0.227707		1.60181	0.0242171	0	0.0286202	0.0769231	0	0.0909091	1	-24.5866		-0.0433026	1.95184	1.8329	2.04085	0.568266	0.491379	0.625806	1	-0.423961		14.2762	0.20268
3R	RpL13A	FBgn0037351	RP	RpL	1.57976	5.25935	1	1	0.558219	1.41403	0.35853	0.243243	0.428571	0.2	1	1.8129		-3.77173	3.65216	6.25547	2.13357	0.768421	0.838095	0.727778	4.1236e-10	1.40929	Female	3.68978	2.14829	8.70546	0.956075	0.769231	1	0.727273	1	3.4796		0.00684157	2.25394	2.94657	1.73559	0.527675	0.5	0.548387	1	0.332237		-2.85425	6.38891
3R	RpL24-like	FBgn0037899	RP	RpL	0.116944	0.393132	0	1	0.0214688	0.113478	0	0.027027	0.142857	0	1	26.3763		-0.717752	0.225294	0.446822	0.0960685	0.112281	0.190476	0.0666667	1	1.76536		0.435025	0.317376	2.06295	0	0.153846	1	0	1	30.9413		0.356581	0.301802	0.379711	0.243495	0.158672	0.155172	0.16129	1	0.159878		1.70092	0.588193
3R	RpL27	FBgn0039359	RP	RpL	1.24257	4.06914	1	1	0.274763	0.663056	0.184161	0.135135	0.285714	0.1	1	2.05294		-3.48081	2.05254	3.48216	1.21859	0.575439	0.685714	0.511111	4.7398e-05	1.40827	Female	1.34189	1.30138	5.11599	0.607809	0.692308	1	0.636364	1	3.31031		0.356786	1.97192	2.99024	1.20982	0.509225	0.525862	0.496774	0.474168	0.850921		-0.0483057	5.83655
3R	RpL3	FBgn0020910	RP	RpL	1.774	5.94494	1	1	1.3773	1.6649	1.31019	0.405405	0.428571	0.4	1	0.298156		-3.27178	6.33225	11.3813	3.38697	0.85614	0.92381	0.816667	6.38507e-16	1.65904	Female	5.14263	4.06692	15.8016	1.93334	0.769231	1	0.727273	1	3.36378		-0.0110202	1.95898	2.4482	1.59286	0.527675	0.517241	0.535484	1	0.323759		-6.40185	8.12448
3R	RpL32	FBgn0002626	RP	RpL	1.63192	5.41934	1	2	1.22522	3.95361	0.588596	0.351351	0.714286	0.266667	1	2.67258		-2.91518	3.33144	5.35138	2.15314	0.761404	0.809524	0.733333	2.45187e-05	1.05121	Female	2.18577	2.39662	5.11599	1.90219	0.846154	1	0.818182	1	2.00345		0.236177	5.07238	6.4896	4.01175	0.671587	0.62069	0.709677	1	0.206673		2.8422	6.60532
3R	RpL34a	FBgn0039406	RP	RpL	0.254599	0.810072	0	1	0.139393	0	0.171918	0.0810811	0	0.1	1	-26.5207		-1.06643	1.02509	1.24942	0.894235	0.421053	0.47619	0.388889	1	0.458076		6.58872	0.211088	0	0.249468	0.384615	0	0.454545	1	-27.6906		0.92525	0.598658	0.750215	0.485235	0.261993	0.258621	0.264516	1	0.301198		2.02666	1.22026
3R	RpL34b	FBgn0037686	RP	RpL	1.0686	3.39253	1	1	1.24041	1.53851	1.17085	0.324324	0.428571	0.3	1	0.719052		-1.586	3.07411	4.87769	2.02202	0.691228	0.8	0.627778	1.59798e-06	1.28842	Female	5.4103	1.52362	5.92062	0.72417	0.615385	1	0.545455	1	3.41902		0.223928	1.98041	2.61905	1.50246	0.505535	0.482759	0.522581	1	0.400953		0.105975	4.37057
3R	RpL35A	FBgn0037328	RP	RpL	1.05121	3.34256	1	1	0.849492	2.10436	0.55669	0.351351	0.714286	0.266667	1	2.29823		-1.55714	2.90083	4.73506	1.83087	0.691228	0.752381	0.655556	0.000183709	1.10946	Female	5.32393	2.59017	7.90082	1.62459	0.846154	1	0.818182	1	2.59558		1.60031	1.48865	2.03028	1.0833	0.431734	0.387931	0.464516	1	0.418285		-1.82026	3.63585
3R	RpL4	FBgn0003279	RP	RpL	0.872131	3.03751	1	1	0.729877	1.79945	0.480311	0.216216	0.571429	0.133333	1	2.67267		-2.00211	1.82092	3.19957	1.0167	0.596491	0.752381	0.505556	9.25488e-07	1.5265	Female	3.54931	1.48778	3.85768	1.05689	0.692308	1	0.636364	1	2.38045		1.00555	0.808754	0.958231	0.696888	0.369004	0.353448	0.380645	1	0.290052		-2.51229	4.0391
3R	RpL6	FBgn0039857	RP	RpL	1.32567	4.33125	1	1	0.354424	1.29109	0.135867	0.162162	0.571429	0.0666667	1	3.73618		-3.34283	2.47907	4.52546	1.28534	0.592982	0.733333	0.511111	1.82379e-07	1.65593	Female	1.69505	1.25424	4.3941	0.683352	0.769231	1	0.727273	1	2.88066		0.520942	1.26649	1.83122	0.843847	0.405904	0.448276	0.374194	0.901696	0.888828		-3.4506	5.11662
3R	RpS10a	FBgn0027494	RP	RpS	0.00110808	0.00265132	0	0	0	0	0	0	0	0	1	0		-0.00539645	0	0	0	0	0	0	1	0		-0.0151385	0	0	0	0	0	0	1	0		-0.00319546	0	0	0	0	0	0	1	0		-0.014753	0
3R	RpS19b	FBgn0039129	RP	RpS	0.00178998	0.00350791	0	0	0.0279551	0	0.034478	0.027027	0	0.0333333	1	-24.5138		0.271597	0	0	0	0	0	0	1	0		-0.0378463	0	0	0	0	0	0	1	0		-0.00798866	0	0	0	0	0	0	1	0		-0.0368825	0
3R	RpS20	FBgn0019936	RP	RpS	1.33794	4.12552	1	1	1.1133	1.9359	0.921355	0.351351	0.428571	0.333333	1	0.958528		-2.19842	3.20235	5.2172	2.02702	0.719298	0.780952	0.683333	0.000262962	1.00655	Female	3.22512	1.96757	5.92062	1.24883	0.769231	1	0.727273	1	2.68909		0.386815	6.62978	8.94963	4.89363	0.704797	0.698276	0.709677	0.855959	0.500868		7.01847	4.6874
3R	RpS25	FBgn0086472	RP	RpS	1.52265	5.0829	1	1	1.13651	2.12157	0.906663	0.378378	0.571429	0.333333	1	1.26512		-2.62219	3.90592	6.4862	2.40076	0.778947	0.838095	0.744444	2.62498e-08	1.24447	Female	3.99462	1.69575	6.80801	0.766244	0.769231	1	0.727273	1	3.20803		-0.310615	2.74718	3.3597	2.28877	0.601476	0.551724	0.63871	1	0.127808		-0.808875	7.26723
3R	RpS27	FBgn0039300	RP	RpS	1.49853	4.67101	1	1	0.791852	2.50329	0.392517	0.189189	0.428571	0.133333	1	2.7329		-3.40465	3.67696	6.43132	2.07025	0.750877	0.838095	0.7	4.15584e-08	1.32792	Female	4.20123	2.50304	6.62254	1.75403	0.769231	1	0.727273	1	2.2354		0.40906	5.50412	7.83993	3.75603	0.690037	0.62931	0.735484	1	0.409121		5.63619	5.22634
3R	RpS29	FBgn0261599	RP	RpS	1.08122	3.33966	0	1	0.549704	2.23933	0.155459	0.135135	0.285714	0.1	1	2.76601		-2.67931	1.44706	2.64635	0.747478	0.463158	0.571429	0.4	0.0339534	1.20172		0.188736	1.61667	5.83788	0.849182	0.769231	1	0.727273	1	3.25898		1.35025	3.10354	4.87246	1.7797	0.553506	0.560345	0.548387	0.34874	0.939101		4.38272	3.69392
3R	RpS3	FBgn0002622	RP	RpS	1.09724	3.56868	1	1	0.456102	0.113478	0.536048	0.216216	0.142857	0.233333	1	-1.73307		-2.73158	2.98256	5.36016	1.59563	0.684211	0.790476	0.622222	7.86119e-08	1.47155	Female	5.12396	1.71082	7.98357	0.570316	0.692308	1	0.636364	1	4.10612		0.562852	1.30445	1.59151	1.08961	0.435424	0.422414	0.445161	1	0.250793		-1.95092	5.48765
3R	RpS30	FBgn0038834	RP	RpS	1.17693	3.62624	0	1	0.934372	1.25711	0.859066	0.324324	0.428571	0.3	1	0.623227		-2.23138	3.36387	4.44427	2.73364	0.747368	0.761905	0.738889	0.0980268	0.540151		5.70772	1.72657	3.404	1.42158	0.769231	1	0.727273	1	1.57664		0.481204	3.05304	3.40865	2.78691	0.597786	0.525862	0.651613	1	-0.106905		2.03622	4.6006
3R	RpS5b	FBgn0038277	RP	RpS	0.00707467	0.0252185	0	0	0	0	0	0	0	0	1	0		-0.0431716	0.0695248	0.180621	0.0047185	0.0105263	0.0190476	0.00555556	1	3.25864		0.190223	0	0	0	0	0	0	1	0		-0.0255637	0.0122407	0.0135992	0.0112241	0.0110701	0.0172414	0.00645161	1	0.627256		0.200636	0
3R	RpS7	FBgn0039757	RP	RpS	1.78407	5.55711	1	1	1.33593	2.98602	0.950907	0.351351	0.571429	0.3	1	1.62459		-2.85154	4.77916	8.19465	2.78679	0.807018	0.866667	0.772222	1.65969e-11	1.4416	Female	5.2168	2.205	5.46695	1.61192	0.846154	1	0.818182	1	2.0523		0.162436	2.77815	3.64388	2.13025	0.597786	0.551724	0.632258	1	0.369777		-1.44725	7.06959
3R	RpS8	FBgn0039713	RP	RpS	1.79949	5.81922	1	1	1.28481	3.11478	0.85782	0.297297	0.428571	0.266667	1	1.62924		-3.16047	4.16663	6.50917	2.80014	0.8	0.87619	0.755556	1.29187e-09	1.23069	Female	4.63268	2.59693	10.8511	1.09616	0.769231	1	0.727273	1	3.57835		0.0137241	2.58921	3.55712	1.86484	0.560886	0.551724	0.567742	1	0.507167		-2.34889	8.25281
3R	eEF1alpha2	FBgn0000557	translation	eEFs	0.00375043	0.0174447	0	0	0	0	0	0	0	0	1	0		-0.0359763	0.0609162	0	0.0964506	0.00350877	0	0.00555556	1	-23.9583		0.00326674	0	0	0	0	0	0	1	0		-0.0213031	0.0365992	0.0281033	0.0429574	0.0221402	0.00862069	0.0322581	1	-1.0951		0.539274	0
3R	eEF1gamma	FBgn0029176	translation	eEFs	0.438622	1.37689	1	1	0.212065	0.583557	0.125383	0.135135	0.285714	0.1	1	2.08896		-1.48614	1.41125	2.66562	0.679543	0.505263	0.685714	0.4	1.99717e-07	1.84017	Female	6.10585	0.918548	3.85768	0.384161	0.615385	1	0.545455	1	3.53205		1.5904	0.74546	1.18856	0.413852	0.273063	0.327586	0.232258	0.984589	1.17479		-0.338104	1.62695
3R	eIF1A	FBgn0026250	translation	eIFs	0.396601	1.2	0	1	0.406282	0.697035	0.338439	0.189189	0.285714	0.166667	1	1.16549		-0.989859	0.982966	1.49405	0.684832	0.410526	0.47619	0.372222	0.799301	0.840991		3.14176	0.754119	1.25831	0.662447	0.769231	1	0.727273	1	0.957938		2.19119	1.26146	1.41685	1.14517	0.464945	0.431034	0.490323	1	-0.018968		4.69612	1.6979
3R	eIF2Balpha	FBgn0039726	translation	eIFs	0.040999	0.139559	0	0	0.110627	0	0.13644	0.0540541	0	0.0666667	1	-26.1832		0.166172	0.0657055	0.103543	0.0436335	0.0421053	0.0761905	0.0222222	1	1.45718		0.106607	0.0338988	0	0.0400622	0.0769231	0	0.0909091	1	-25.0084		0.226837	0.348258	0.247256	0.423846	0.147601	0.103448	0.180645	1	-0.862133		3.12416	0.127179
3R	eIF2D	FBgn0041588	translation	eIFs	0.0414252	0.140734	0	0	0.226856	0	0.27979	0.108108	0	0.133333	1	-27.1201		0.735886	0.122802	0.196398	0.0798718	0.0736842	0.104762	0.0555556	1	0.998169		1.042	0.0320113	0	0.0378315	0.0769231	0	0.0909091	1	-24.9377		0.23036	0.141513	0.148592	0.136216	0.0664207	0.0603448	0.0709677	1	-0.139804		0.818547	0.0044626
3R	eIF2gamma	FBgn0263740	translation	eIFs	0.0526766	0.158531	0	0	0	0	0	0	0	0	1	0		-0.493775	0.16295	0.337441	0.0611631	0.0842105	0.142857	0.05	1	1.94795		1.0706	0.0751621	0.268212	0.0400622	0.153846	0.5	0.0909091	1	2.82724		0.629056	0.280927	0.494588	0.121026	0.129151	0.155172	0.109677	1	1.27065		2.32243	0.183468
3R	eIF3a	FBgn0037249	translation	eIFs	0.203458	0.589979	0	0	0.693463	0.882264	0.649409	0.216216	0.285714	0.2	1	0.576427		0.629027	0.890834	0.93598	0.864499	0.357895	0.371429	0.35	1	0.063652		5.62482	0.398547	0.536423	0.373478	0.461538	0.5	0.454545	1	0.526103		1.55865	1.28093	1.91364	0.807407	0.413284	0.465517	0.374194	0.713358	0.891346		7.11518	0.659953
3R	eIF3d1	FBgn0040227	translation	eIFs	0.302757	0.894408	0	0	0.204805	0.113478	0.226115	0.108108	0.142857	0.1	1	-0.479073		-1.31314	1.03381	1.59128	0.708618	0.4	0.47619	0.355556	0.327052	0.973553		4.58029	0.662634	0.268212	0.734347	0.692308	0.5	0.727273	1	-1.37		2.20196	0.807144	0.965124	0.688913	0.369004	0.396552	0.348387	1	0.453458		3.46288	1.10145
3R	eIF3d2	FBgn0037994	translation	eIFs	0.000255711	0.000369968	0	0	0	0	0	0	0	0	1	0		-0.00269822	0	0	0	0	0	0	1	0		-0.00756927	0	0	0	0	0	0	1	0		-0.00159773	0	0	0	0	0	0	1	0		-0.00737651	0
3R	eIF3f1	FBgn0037270	translation	eIFs	0.158113	0.489417	0	1	0.141363	0.470079	0.0646621	0.0540541	0.142857	0.0333333	1	2.65979		-0.681678	0.296352	0.378841	0.248233	0.157895	0.171429	0.15	1	0.328669		0.965635	0.0835988	0	0.0987986	0.153846	0	0.181818	1	-26.2521		0.125483	0.27011	0.369257	0.19591	0.162362	0.189655	0.141935	1	0.705339		1.0293	0.54533
3R	eIF3g2	FBgn0038796	translation	eIFs	0.000340948	0.00145514	0	0	0	0	0	0	0	0	1	0		-0.00269822	0	0	0	0	0	0	1	0		-0.00756927	0	0	0	0	0	0	1	0		-0.00159773	0	0	0	0	0	0	1	0		-0.00737651	0.00713507
3R	eIF4E6	FBgn0039622	translation	eIFs	0.0256562	0.101352	0	0	0	0	0	0	0	0	1	0		-0.232947	0.00221122	0	0.00350111	0.00350877	0	0.00555556	1	-21.3745		-0.551884	0	0	0	0	0	0	1	0		-0.137937	0	0	0	0	0	0	1	0		-0.636838	0.0654005
3R	eIF4EHP	FBgn0053100	translation	eIFs	2.90982	6.93139	0	0	6.98424	6.65215	7.06173	0.756757	0.714286	0.766667	1	-0.341297		1.09723	12.3241	11.2788	12.9339	0.905263	0.857143	0.933333	0.522271	-0.42706		13.2597	6.81394	2.86758	7.53146	0.923077	1	0.909091	1	-1.20325		0.976419	8.06459	7.61429	8.40158	0.837638	0.767241	0.890323	0.790182	-0.493762		4.05788	9.83352
3R	eIF4G2	FBgn0260634	translation	eIFs	1.55538	3.2341	0	0	5.81947	6.67062	5.62087	0.810811	0.714286	0.833333	1	0.0511996		3.71098	8.28841	7.0497	9.01099	0.873684	0.838095	0.894444	0.218495	-0.421676		15.8369	4.18074	1.52652	4.66333	0.846154	1	0.818182	1	-0.948759		1.30854	4.6915	3.90414	5.28075	0.726937	0.646552	0.787097	0.287319	-0.622167		7.09788	2.39567
3R	mIF2	FBgn0039588	translation	mito	0.0202863	0.0716204	0	0	0.0380365	0	0.0469116	0.0540541	0	0.0666667	1	-25.0539		0.360274	0.0687319	0.127898	0.0342185	0.045614	0.0666667	0.0333333	1	1.44962		0.772411	0	0	0	0	0	0	1	0		-0.11983	0.0954182	0.146321	0.057323	0.0479705	0.0603448	0.0387097	1	1.00736		0.823583	0.0932299
3R	mRRF2	FBgn0051159	translation	mito	0.0148312	0.0345716	0	0	0.0279551	0	0.034478	0.027027	0	0.0333333	1	-24.5138		0.131581	0.0678389	0.0669473	0.0683591	0.0350877	0.0285714	0.0388889	1	-0.387986		0.610481	0.0412633	0.268212	0	0.0769231	0.5	0	1	27.8356		0.385135	0.121888	0.131265	0.114871	0.0738007	0.0862069	0.0645161	1	0.308869		1.70738	0.0333934
4	RpS3A	FBgn0017545	RP	RpS	1.12443	3.70885	1	1	0.820053	1.53757	0.652632	0.243243	0.285714	0.233333	1	0.799425		-2.61246	2.60121	4.47118	1.51039	0.638596	0.72381	0.588889	3.80416e-06	1.40242	Female	2.72807	1.88253	9.53006	0.492075	0.615385	1	0.545455	1	4.21098		-0.0337982	1.42871	2.123	0.909109	0.428044	0.474138	0.393548	0.328274	1.01023		-2.92457	4.19033
4	eIF4G1	FBgn0023213	translation	eIFs	1.5056	3.98698	0	0	4.48957	4.14592	4.56976	0.675676	0.571429	0.7	1	-0.498872		1.45286	4.35639	4.25925	4.41305	0.824561	0.752381	0.866667	1	-0.289302		5.22652	5.00324	7.07622	4.62634	0.923077	1	0.909091	1	0.732988		1.78811	6.46502	5.694	7.04204	0.793358	0.732759	0.83871	0.548989	-0.519697		8.48903	3.5866
X	DENR	FBgn0030802	special	special	0.0276167	0.083532	0	0	0.0100813	0	0.0124336	0.027027	0	0.0333333	1	-23.3407		0.00935871	0.111358	0.0872901	0.125398	0.077193	0.0761905	0.0777778	1	-0.362257		1.51567	0	0	0	0	0	0	1	0		-0.159241	0.12402	0.0972542	0.144051	0.0442804	0.0431034	0.0451613	1	-0.0946911		0.53863	0.0714139
X	MCTS1	FBgn0029833	special	special	0.0263381	0.0818933	0	0	0	0	0	0	0	0	1	0		-0.263527	0.0935969	0.113128	0.0822038	0.0631579	0.0761905	0.0555556	1	0.496184		1.11571	0.06591	0	0.0778937	0.153846	0	0.181818	1	-25.997		0.783175	0.059852	0.0659458	0.0552916	0.0184502	0.0258621	0.0129032	1	0.42903		-0.186354	0
X	Myc	FBgn0262656	special	special	1.04073	3.32996	3	0	1.47815	3.90587	0.911676	0.297297	0.428571	0.266667	1	1.85781		-1.48791	4.33581	7.88735	2.26407	0.645614	0.780952	0.566667	7.91329e-06	1.58233	Female	5.30566	2.24775	4.20864	1.89122	0.769231	1	0.727273	1	1.38987		1.23173	2.93816	5.59371	0.950786	0.461255	0.594828	0.36129	0.000128999	2.12917	Female	0.140435	6.24249
X	NELF-B	FBgn0027553	special	special	0.011507	0.0288126	0	0	0	0	0	0	0	0	1	0		-0.110627	0.0466884	0.0112895	0.0673379	0.0245614	0.00952381	0.0333333	1	-2.22645		0.416788	0	0	0	0	0	0	1	0		-0.065507	0.0758758	0.112759	0.0482733	0.0442804	0.0603448	0.0322581	1	0.884829		0.971494	0.0395107
X	RpL17	FBgn0029897	RP	RpL	1.75278	5.74074	1	1	1.13171	2.28003	0.863764	0.378378	0.714286	0.3	1	1.88575		-3.16764	4.68138	7.99002	2.75134	0.817544	0.885714	0.777778	1.09117e-10	1.41668	Female	4.07484	2.49579	9.7783	1.1717	0.769231	1	0.727273	1	3.32691		-0.266575	2.9948	3.45389	2.65123	0.597786	0.5	0.670968	1	-0.158785		-2.18521	5.84969
X	RpL22	FBgn0015288	RP	RpL	0.545166	1.7761	3	1	0.0513527	0.271436	0	0.0540541	0.285714	0	1	27.6398		-2.76707	1.50518	3.01458	0.624695	0.438596	0.609524	0.338889	6.74848e-06	1.98749	Female	2.55445	0.770246	2.51662	0.452723	0.615385	1	0.545455	1	2.50784		1.04504	0.323696	0.502402	0.189955	0.188192	0.258621	0.135484	0.93914	1.28141		-4.40424	2.62704
X	RpL35	FBgn0029785	RP	RpL	1.14224	3.66308	1	1	0.877358	0.340433	1.00264	0.297297	0.142857	0.333333	1	-1.4048		-2.42038	2.76756	4.42561	1.80036	0.698246	0.771429	0.655556	7.59937e-05	1.08731	Female	3.72064	1.73995	6.27158	0.916013	0.769231	1	0.727273	1	3.01089		0.535855	2.70105	3.24028	2.29749	0.553506	0.525862	0.574194	1	0.234809		1.30327	4.87911
X	RpL36	FBgn0002579	RP	RpL	1.97354	6.25592	0	1	1.63703	1.62422	1.64002	0.540541	0.428571	0.566667	1	-0.310394		-2.89743	4.62848	6.39411	3.59852	0.845614	0.857143	0.838889	0.00555911	0.656619		2.10015	3.74033	11.1194	2.39869	0.769231	1	0.727273	1	2.60689		-0.0939384	4.75948	5.68456	4.06717	0.667897	0.62931	0.696774	1	0.131848		0.112707	7.55279
X	RpL37a	FBgn0030616	RP	RpL	1.17233	3.70239	0	2	0.369738	0.697035	0.293368	0.162162	0.285714	0.133333	1	1.46184		-3.21679	2.58648	4.01431	1.75359	0.694737	0.771429	0.65	0.00105385	1.02504		4.36925	1.14716	2.4139	0.916844	0.692308	0.5	0.727273	1	0.882178		0.313606	3.01491	4.40802	1.97232	0.571956	0.560345	0.580645	1	0.614564		2.55064	4.82819
X	RpL7A	FBgn0014026	RP	RpL	1.4317	4.78431	1	1	0.409947	0.113478	0.479124	0.162162	0.142857	0.166667	1	-1.38902		-3.85063	2.4946	4.34472	1.41536	0.666667	0.761905	0.611111	7.86119e-08	1.4791	Female	1.59709	2.32171	10.7684	0.785946	0.692308	1	0.636364	1	4.07585		0.160797	1.47046	2.27494	0.868391	0.464945	0.491379	0.445161	0.868677	0.890127		-3.83528	6.87811
X	RpS10b	FBgn0285947	RP	RpS	1.18452	3.8725	1	1	0.679997	1.01966	0.600743	0.27027	0.428571	0.233333	1	1.03384		-2.60145	2.50691	4.03249	1.61698	0.684211	0.761905	0.638889	4.2488e-05	1.14323	Female	3.16984	2.30438	6.64251	1.51563	0.846154	1	0.818182	1	2.43107		1.16307	2.04295	2.44437	1.74253	0.527675	0.491379	0.554839	1	0.152287		-0.314631	4.86134
X	RpS14a	FBgn0004403	RP	RpS	0.694672	2.35808	0	1	0.154014	0.666311	0.034478	0.0540541	0.142857	0.0333333	1	3.55282		-2.76101	1.17755	2.00231	0.696445	0.42807	0.542857	0.361111	0.00700721	1.36688		1.70557	0.965196	2.33116	0.716839	0.615385	1	0.545455	1	2.43301		1.08338	0.999462	1.34432	0.741372	0.350554	0.362069	0.341935	1	0.589115		-0.153791	3.18516
X	RpS14b	FBgn0004404	RP	RpS	0.195191	0.633379	0	1	0.126118	0	0.155545	0.027027	0	0.0333333	1	-25.8269		-1.10289	0.452797	0.796479	0.252316	0.217544	0.314286	0.161111	0.519124	1.36587		2.17621	0.247473	1.25831	0.0636841	0.230769	1	0.0909091	1	4.52667		0.482064	0.465721	0.701579	0.289207	0.210332	0.25	0.180645	1	0.990932		1.91978	1.15467
X	RpS15Aa	FBgn0010198	RP	RpS	0.898298	2.8896	1	1	0.885638	2.99658	0.393084	0.27027	0.714286	0.166667	1	3.24084		-1.57873	2.3997	4.08514	1.41652	0.65614	0.733333	0.611111	2.31135e-06	1.34489	Female	5.63872	1.3031	4.12589	0.789866	0.769231	1	0.727273	1	2.56003		1.14701	1.159	1.62277	0.811915	0.409594	0.405172	0.412903	1	0.648928		-1.26978	4.15767
X	RpS19a	FBgn0010412	RP	RpS	0.817579	2.60883	1	1	0.678388	1.29109	0.535423	0.243243	0.571429	0.166667	1	1.87407		-1.91443	2.57933	4.51035	1.45289	0.65614	0.771429	0.588889	2.048e-07	1.47516	Female	5.6615	1.25854	2.33116	1.06352	0.769231	1	0.727273	1	1.39736		1.14906	1.71752	2.58848	1.06571	0.435424	0.456897	0.419355	1	0.70817		-0.237318	3.45565
X	RpS28b	FBgn0030136	RP	RpS	1.07022	3.42717	0	1	0.259828	1.09141	0.0657922	0.135135	0.428571	0.0666667	1	3.80077		-3.13609	1.46016	2.23717	1.00691	0.508772	0.533333	0.494444	0.760448	0.709066		0.327196	1.22794	4.66231	0.603512	0.692308	1	0.636364	1	3.17142		0.660027	2.7397	3.97099	1.81822	0.549815	0.5	0.587097	1	0.461525		2.91091	4.20106
X	RpS5a	FBgn0002590	RP	RpS	0.825848	2.64619	1	1	0.142236	0.645245	0.0248673	0.0540541	0.142857	0.0333333	1	3.88118		-3.46311	1.91291	3.09397	1.22395	0.607018	0.685714	0.561111	0.000802719	1.16961	Female	4.26242	1.3892	6.3743	0.482813	0.538462	1	0.454545	1	4.17756		0.358465	1.22799	1.54012	0.994392	0.420664	0.37931	0.451613	1	0.176823		-0.683783	2.83696
X	RpS6	FBgn0261592	RP	RpS	0.857981	2.78752	1	1	0.329994	0.594058	0.268379	0.189189	0.428571	0.133333	1	1.56606		-2.47094	2.03643	3.41052	1.23487	0.624561	0.72381	0.566667	4.42963e-05	1.2741	Female	4.62358	1.9087	8.16903	0.770457	0.769231	1	0.727273	1	3.57719		1.36241	1.20434	1.82791	0.737657	0.369004	0.387931	0.354839	1	0.91095		-1.83323	3.96063
X	eIF2Bbeta	FBgn0024996	translation	eIFs	0.0351176	0.104452	0	0	0.126118	0	0.155545	0.027027	0	0.0333333	1	-25.8269		-0.0571975	0.0885012	0.0753043	0.0961994	0.0526316	0.0666667	0.0444444	1	0.103826		0.57067	0	0	0	0	0	0	1	0		-0.206107	0.196159	0.280863	0.132767	0.103321	0.146552	0.0709677	1	1.00948		2.00356	0.0665608
X	eIF2Bepsilon	FBgn0023512	translation	eIFs	0.0269348	0.0674236	0	0	0	0	0	0	0	0	1	0		-0.253633	0.118735	0.1096	0.124064	0.0842105	0.0857143	0.0833333	1	-0.16572		1.76687	0	0	0	0	0	0	1	0		-0.150187	0.433568	0.277027	0.550721	0.221402	0.198276	0.23871	1	-0.777405		5.67746	0.100974
X	eIF2alpha	FBgn0261609	translation	eIFs	0.0773099	0.224273	0	0	0.0468081	0	0.05773	0.027027	0	0.0333333	1	-25.0219		-0.428993	0.295911	0.451959	0.204883	0.168421	0.219048	0.138889	1	0.919121		2.89841	0.123596	0.268212	0.0973025	0.230769	0.5	0.181818	1	1.56992		0.938278	0.222971	0.298961	0.166102	0.129151	0.163793	0.103226	1	0.39692		1.67124	0.275231
X	eIF3g1	FBgn0029629	translation	eIFs	0.125894	0.401596	0	1	0	0	0	0	0	0	1	0		-1.0568	0.285056	0.387497	0.225298	0.196491	0.257143	0.161111	1	0.801662		2.59005	0.0412633	0.268212	0	0.0769231	0.5	0	1	27.8356		-0.187836	0.263585	0.389075	0.16967	0.158672	0.189655	0.135484	1	0.780447		1.45849	0.496578
X	eIF4E7	FBgn0040368	translation	eIFs	0.000596659	0.000604511	0	0	0	0	0	0	0	0	1	0		-0.00449704	0	0	0	0	0	0	1	0		-0.0126154	0	0	0	0	0	0	1	0		-0.00266289	0.00283109	0	0.00494983	0.00369004	0	0.00645161	1	-21.8114		0.0941162	0
X	eIF4H1	FBgn0262734	translation	eIFs	0.399584	1.19473	0	0	0.692202	0.470079	0.74403	0.243243	0.142857	0.266667	1	-0.80988		-0.268097	1.64868	1.67775	1.63172	0.540351	0.533333	0.544444	1	-0.112895		7.38647	1.14156	4.12589	0.598955	0.615385	1	0.545455	1	3.1169		1.7267	1.37077	1.79414	1.05392	0.428044	0.422414	0.432258	1	0.336853		4.28994	0.908562
X	eIF5	FBgn0030719	translation	eIFs	0.143027	0.393509	0	0	0.137347	0	0.169395	0.0810811	0	0.1	1	-26.6065		-0.421628	0.557647	0.683121	0.484454	0.312281	0.390476	0.266667	1	0.612016		5.45294	0.309283	0.268212	0.31675	0.461538	0.5	0.454545	1	-0.15048		1.87057	0.417786	0.630229	0.258797	0.214022	0.284483	0.16129	1	1.08104		2.53485	0.256324
X	sta	FBgn0003517	RP	RpS	1.51992	5.12015	1	1	1.16793	1.79945	1.02058	0.405405	0.571429	0.366667	1	1.03376		-2.69001	4.72925	8.6077	2.46683	0.782456	0.885714	0.722222	7.54994e-14	1.72147	Female	4.21693	3.69944	12.0267	2.18539	0.846154	1	0.818182	1	2.76969		0.765764	1.96134	2.35648	1.66562	0.568266	0.525862	0.6	1	0.200658		-3.59165	7.11502
[truncated: 179 more columns]

## Sheet: Haltere
	AllCells	comment						cluster	adult fat body										adult glial cell										epithelial cell										hemocyte										mechanosensory neuron of haltere
n_gene	12158							markers	CG4716,Gbs-70E,UGP,CG6503,CG13315,CaMKI,Tps1,CG13868,CG1648,CG2233										Fas2,Rbfox1,CG5687,Rbp6,lncRNA:CR34335,LRP1,sog,trol,lncRNA:CR30009,CG14687										ed,Eip93F,Ubx,mgl,CG3961,grh,CG34120,CG8312,Fas3,Ets98B										pum,Ppn,Ten-m,Prosap,LpR2,Hml,Col4a1,pnt,shep,kuz										mbl,Pde1c,para,Rdl,lncRNA:noe,slo,nrv3,cpx,cac,klg
n_cluster	{"annotation": 8, "L0.6": 17, "L1.4": 23, "L1.6": 26, "L2.0": 29, "L1.8": 28, "L0.4": 16, "L0.8": 20, "L4.0": 45, "L8.0": 83, "L1.2": 21, "L10.0": 98, "L1.0": 20, "L6.0": 64}							annotations	{"adult fat body": {"f": {"FCA48": 81}, "m": {"FCA47": 265}}}										{"adult glial cell": {"f": {"FCA48": 90}, "m": {"FCA47": 74}}}										{"epithelial cell": {"f": {"FCA48": 1927}, "m": {"FCA47": 1584}}}										{"hemocyte": {"f": {"FCA48": 171}, "m": {"FCA47": 121}}}										{"mechanosensory neuron of haltere": {"f": {"FCA48": 295}, "m": {"FCA47": 421}}}
tissue_count	6527							major_annotation	adult fat body										adult glial cell										epithelial cell										hemocyte										mechanosensory neuron of haltere
tissue_count_female	3379							cluster_count_female	81										90										1927										171										295
tissue_count_male	3148							cluster_count_male	265										74										1584										121										421
tissue_rep_counts_female	{"FCA48": 3379}	replicates						cluster_type	has_both_sex										has_both_sex										has_both_sex										has_both_sex										has_both_sex
tissue_rep_counts_male	{"FCA47": 3148}	replicates						cluster_rep_counts_female	{"FCA48": 81}										{"FCA48": 90}										{"FCA48": 1927}										{"FCA48": 171}										{"FCA48": 295}
								cluster_rep_counts_male	{"FCA47": 265}										{"FCA47": 74}										{"FCA47": 1584}										{"FCA47": 121}										{"FCA47": 421}
								count_bias_padj	5.04981e-26										0.58087										0.00046193										0.0355948										7.2289e-08
								log2_count_bias	-1.81216										0.180239										0.180623										0.396828										-0.615266
								count_bias_type	MaleSignificant										Unbiased										Unbiased										Unbiased										Unbiased
								female_gene	0										11										28										4										1
								male_gene	15										78										236										30										50
								stats	avg_all	avg_female	avg_male	frac_all	frac_female	frac_male	padj	log2fc	bias	marker_score	avg_all	avg_female	avg_male	frac_all	frac_female	frac_male	padj	log2fc	bias	marker_score	avg_all	avg_female	avg_male	frac_all	frac_female	frac_male	padj	log2fc	bias	marker_score	avg_all	avg_female	avg_male	frac_all	frac_female	frac_male	padj	log2fc	bias	marker_score	avg_all
chr	symbol	FBgn	GeneGroup	GeneSubgroup	umi_tissue	norm_tissue	female_cls	male_cls
2L	Rack1	FBgn0020618	RP	RpL	0.858722	6.86874	0	2	7.96825	9.10296	7.62141	0.757225	0.703704	0.773585	1	-0.00691026		6.05421	8.89867	6.43165	11.8991	0.493902	0.344444	0.675676	0.0394491	-1.72417		1.76502	6.06399	4.59253	7.85408	0.376816	0.292164	0.479798	1.33043e-19	-1.13755	Male	-9.23612	4.69015	3.34581	6.59001	0.349315	0.216374	0.53719	0.00525936	-1.81755		-3.57599	6.11132
2L	RpL13	FBgn0011272	RP	RpL	0.658334	5.36182	0	0	6.28301	5.70845	6.45864	0.713873	0.555556	0.762264	1	-0.607194		7.45648	8.36915	4.95776	12.5181	0.469512	0.288889	0.689189	0.00245581	-2.17572		2.81761	4.97151	3.91258	6.25975	0.324409	0.2548	0.409091	2.31833e-12	-0.980654		-6.30613	3.4662	3.28778	3.71833	0.260274	0.204678	0.338843	1	-0.750007		-3.64893	3.7917
2L	RpL21	FBgn0032987	RP	RpL	0.88247	7.2433	0	3	6.58908	5.72624	6.85282	0.702312	0.530864	0.754717	0.764158	-0.758783		3.22421	9.56532	6.12484	13.7497	0.542683	0.355556	0.77027	0.000878887	-2.12367	Male	2.50868	6.34059	4.89258	8.10217	0.382227	0.296316	0.486742	6.94928e-20	-1.14079	Male	-9.96046	5.20328	3.77842	7.21694	0.359589	0.245614	0.520661	0.0277057	-1.5796		-3.62611	6.09633
2L	RpL24	FBgn0032518	RP	RpL	0.655883	5.35901	0	1	5.3182	6.18827	5.05226	0.66763	0.530864	0.709434	1	-0.190519		5.0513	6.19828	3.67755	9.26402	0.414634	0.255556	0.608108	0.00758784	-2.06158		0.955634	5.17035	4.18612	6.3677	0.344062	0.271406	0.432449	3.09806e-12	-0.948123		-4.78993	3.38145	3.09398	3.7877	0.246575	0.204678	0.305785	1	-0.649209		-4.1261	4.01458
2L	RpL27A	FBgn0285948	RP	RpL	1.58077	13.0848	0	4	15.9392	14.6367	16.3373	0.916185	0.802469	0.950943	1	-0.554286		7.32344	15.3535	9.57313	22.3837	0.609756	0.422222	0.837838	8.86736e-05	-2.30747	Male	1.08499	12.487	9.09377	16.6151	0.578468	0.483653	0.693813	3.62856e-43	-1.29109	Male	-4.78961	10.3823	8.01838	13.7231	0.606164	0.473684	0.793388	0.000683063	-1.55905	Male	-1.96704	7.87254
2L	RpL30	FBgn0086710	RP	RpL	0.250652	2.04004	0	2	2.2209	2.54858	2.12074	0.401734	0.345679	0.418868	1	0.0408722		5.61129	2.5554	0.797333	4.69359	0.213415	0.0666667	0.391892	0.0270752	-3.0735		0.625198	1.94222	1.35938	2.65127	0.15779	0.100675	0.227273	2.16045e-08	-1.30078	Male	-4.10049	1.20809	0.900074	1.64339	0.119863	0.0760234	0.181818	1	-1.3303		-2.15949	1.41032
2L	RpL36A	FBgn0031980	RP	RpL	0.905603	7.3796	0	3	8.16143	7.23655	8.44413	0.768786	0.567901	0.830189	0.761391	-0.863734		6.21396	8.41987	3.5288	14.3685	0.457317	0.233333	0.72973	1.56801e-05	-2.91949	Male	0.0649079	6.80441	5.02482	8.96935	0.402165	0.3041	0.521465	5.33625e-26	-1.28144	Male	-6.89673	5.83124	4.45503	7.77614	0.393836	0.251462	0.595041	0.00279323	-1.79156		-2.34669	5.52263
2L	RpL37A	FBgn0261608	RP	RpL	0.887523	7.25144	0	4	7.57242	5.99015	8.05607	0.751445	0.530864	0.818868	0.174525	-1.04519		4.88731	10.1216	6.61175	14.3902	0.52439	0.322222	0.77027	9.63194e-05	-2.36783	Male	2.45981	6.77337	4.96136	8.97775	0.403589	0.311884	0.515152	5.80054e-24	-1.22167	Male	-6.68817	5.74242	3.611	8.75459	0.390411	0.251462	0.586777	0.000399812	-1.99141	Male	-2.25111	5.47042
2L	RpL40	FBgn0003941	RP	RpL	0.480164	3.8942	0	2	4.47555	5.22473	4.24655	0.583815	0.481481	0.615094	1	-0.165944		6.30498	5.33461	2.62716	8.62747	0.359756	0.177778	0.581081	0.00140893	-2.53602		1.54392	3.56495	2.6813	4.63994	0.253774	0.184224	0.338384	5.86329e-12	-1.11232	Male	-6.83867	2.20587	1.83064	2.73617	0.208904	0.152047	0.289256	1	-0.99797		-3.20525	3.05693
2L	RpL5	FBgn0064225	RP	RpL	0.666147	5.39322	0	0	7.13962	6.52761	7.32669	0.739884	0.604938	0.781132	1	-0.594733		8.22014	7.56618	5.15808	10.495	0.432927	0.244444	0.662162	0.00240707	-2.25764		1.73237	4.66755	3.89977	5.60158	0.331245	0.263622	0.41351	3.39225e-10	-0.875282		-8.72409	4.56109	4.01215	5.33685	0.35274	0.28655	0.446281	1	-0.857066		-1.43895	4.03809
2L	RpL7	FBgn0005593	RP	RpL	0.837424	6.88329	0	3	7.78517	7.53613	7.86129	0.745665	0.567901	0.8	1	-0.686245		6.22049	10.9807	6.59822	16.3108	0.536585	0.322222	0.797297	0.000139132	-2.49816	Male	3.39767	6.06378	4.4282	8.05354	0.382227	0.290088	0.494318	1.7553e-24	-1.25536	Male	-8.18254	5.5462	4.58927	6.89856	0.393836	0.280702	0.553719	0.0822581	-1.37785		-2.00134	4.57828
2L	RpL9	FBgn0015756	RP	RpL	0.752861	6.07567	0	3	7.8415	8.14052	7.7501	0.722543	0.62963	0.750943	1	-0.296629		7.41411	6.53802	3.03993	10.7925	0.378049	0.155556	0.648649	6.24351e-05	-3.08048	Male	0.086376	5.42731	4.14044	6.99282	0.334947	0.245459	0.443813	4.40486e-20	-1.23788	Male	-7.90666	3.8821	3.95018	3.78588	0.30137	0.25731	0.363636	1	-0.441393		-3.4563	4.93862
2L	RpLP1	FBgn0002593	RP	RpL	1.29228	10.5264	0	5	13.0301	10.869	13.6907	0.83815	0.703704	0.879245	0.457493	-0.79702		6.86094	12.8489	6.64968	20.3885	0.615854	0.377778	0.905405	8.06479e-09	-2.95448	Male	2.54975	10.1017	7.20193	13.6293	0.500142	0.39232	0.631313	6.06699e-41	-1.4183	Male	-4.7187	7.83259	5.07034	11.7363	0.476027	0.321637	0.694215	5.63523e-05	-2.02889	Male	-2.9551	6.21292
2L	RpS13	FBgn0010265	RP	RpS	0.760979	6.12171	0	2	7.13994	8.57393	6.70163	0.742775	0.666667	0.766038	1	0.0285499		6.65561	7.91838	4.45121	12.1352	0.420732	0.244444	0.635135	0.00161496	-2.36762		1.2044	5.50492	4.39459	6.85568	0.351467	0.271406	0.448864	4.85138e-16	-1.06694	Male	-7.91621	4.49858	4.16632	4.96815	0.311644	0.25731	0.38843	1	-0.73343		-3.37159	4.60428
2L	RpS2	FBgn0004867	RP	RpS	0.88063	7.09363	0	4	6.85994	5.79041	7.18685	0.739884	0.580247	0.788679	0.69425	-0.741813		4.70079	8.20127	3.33486	14.1199	0.426829	0.177778	0.72973	1.96269e-06	-3.34243	Male	0.0804371	6.26508	4.26961	8.69266	0.373683	0.26985	0.5	1.41717e-31	-1.46342	Male	-9.09579	5.58189	3.83735	8.04732	0.369863	0.233918	0.561983	0.0009988	-1.92235	Male	-2.61135	6.03336
2L	RpS21	FBgn0015521	RP	RpS	0.885075	7.318	0	3	8.83769	9.81367	8.53937	0.757225	0.604938	0.803774	1	-0.397106		6.85724	9.06418	5.8009	13.033	0.45122	0.255556	0.689189	0.000577311	-2.40094	Male	0.652311	6.7973	5.07646	8.89079	0.394475	0.298391	0.511364	2.04667e-24	-1.26175	Male	-6.35627	5.20206	3.87615	7.07586	0.386986	0.25731	0.570248	0.00725051	-1.69395		-2.56216	5.00858
2L	RpS26	FBgn0261597	RP	RpS	1.00948	8.2031	0	3	10.2589	9.89458	10.3703	0.803468	0.691358	0.837736	1	-0.400784		7.14375	10.2866	5.99259	15.5091	0.512195	0.333333	0.72973	0.00148349	-2.18195		1.06209	7.74706	5.6875	10.2526	0.434349	0.341982	0.546717	2.45895e-27	-1.24243	Male	-5.02077	4.99712	2.91815	7.93517	0.369863	0.222222	0.578512	0.000125522	-2.15407	Male	-4.46325	5.19046
2L	RpS27A	FBgn0003942	RP	RpS	0.867455	7.14502	0	3	6.99323	6.80812	7.04981	0.716763	0.592593	0.754717	1	-0.452767		4.20366	8.17871	3.84736	13.4466	0.463415	0.233333	0.743243	4.71774e-06	-3.00228	Male	0.881409	6.70154	4.6724	9.17006	0.388208	0.288012	0.510101	7.74621e-30	-1.39226	Male	-6.58442	6.08679	4.46823	8.37416	0.40411	0.292398	0.561983	0.039077	-1.46611		-1.42891	4.76941
2L	RpS28-like	FBgn0085211	RP	RpS	0.00689444	0.0524702	0	0	0.0487382	0.20819	0	0.00289017	0.0123457	0	1	25.1107		-0.12186	0	0	0	0	0	0	1	0		-0.147989	0.026049	0.0408507	0.00804221	0.00199373	0.00311365	0.000631313	1	2.27158		-0.692442	0	0	0	0	0	0	1	0		-0.199486	0.1481
2L	eEF1delta	FBgn0032198	translation	eEFs	0.073847	0.551244	0	0	1.70976	2.21599	1.55503	0.309249	0.234568	0.332075	1	-0.047652		7.92817	0.692414	0.271477	1.20436	0.0731707	0.0222222	0.135135	1	-2.49493		0.254301	0.5145	0.472292	0.565849	0.0464255	0.0378827	0.0568182	1	-0.471331		-2.29623	0.391806	0.314551	0.500984	0.0308219	0.0233918	0.0413223	1	-0.777304		-0.925363	0.295747
2L	eEF2	FBgn0000559	translation	eEFs	0.726661	5.80146	0	2	9.88601	11.717	9.32634	0.800578	0.753086	0.815094	1	0.00857489		11.6248	8.03785	7.12321	9.15025	0.378049	0.233333	0.554054	0.126307	-1.68275		0.767898	4.68381	3.4106	6.23271	0.311307	0.231448	0.40846	4.00039e-17	-1.19037	Male	-11.0556	4.54489	3.95694	5.37577	0.339041	0.263158	0.446281	1	-0.98522		-1.61276	3.72943
2L	eIF3h	FBgn0022023	translation	eIFs	0.0899337	0.709879	0	0	0.770466	0.822735	0.75449	0.156069	0.111111	0.169811	1	-0.279512		2.33369	0.796772	0.0814598	1.66675	0.0853659	0.0111111	0.175676	1	-4.36671		0.151851	0.653437	0.484769	0.858628	0.0623754	0.0415153	0.0877525	0.280631	-0.996472		-2.44527	0.320225	0.219612	0.462414	0.0273973	0.0233918	0.0330579	1	-0.609051		-1.56629	0.562095
2L	eIF3i	FBgn0015834	translation	eIFs	0.08641	0.650039	0	0	1.07033	1.22287	1.0237	0.196532	0.135802	0.215094	1	-0.350037		3.89157	0.503259	0	1.11533	0.0609756	0	0.135135	1	-28.3116		-0.274321	0.49817	0.322512	0.711866	0.0444318	0.0233524	0.0700758	0.253532	-1.46881		-4.21872	0.389742	0.184112	0.680342	0.0410959	0.0175439	0.0743802	1	-2.07167		-0.954167	0.656087
2L	eIF4A	FBgn0001942	translation	eIFs	0.705366	5.66937	0	2	7.95231	7.93756	7.95682	0.768786	0.62963	0.811321	1	-0.462643		9.41966	7.19199	3.60032	11.5602	0.432927	0.222222	0.689189	8.86736e-05	-2.70865	Male	1.41958	4.77546	3.87742	5.86797	0.326972	0.255838	0.41351	1.00594e-11	-0.951569		-9.92735	3.36034	3.25217	3.51321	0.267123	0.222222	0.330579	1	-0.599322		-4.25982	4.13589
2L	eRF3	FBgn0020443	translation	eRFs	0.0479547	0.378988	0	0	0.400157	0.785442	0.282391	0.0924855	0.123457	0.0830189	1	1.06906		1.55699	0.235992	0	0.52301	0.0304878	0	0.0675676	1	-27.1631		-0.291047	0.349953	0.420358	0.264301	0.0310453	0.0326933	0.0290404	1	0.396111		-1.793	0.295103	0.195358	0.436065	0.0273973	0.0233918	0.0330579	1	-0.803942		-0.471992	0.396955
2L	mEFG1	FBgn0263133	translation	mito	0.00689444	0.0553076	0	0	0.0718668	0.306987	0	0.00578035	0.0246914	0	1	25.8707		-0.0264154	0.120751	0.162792	0.0696214	0.0182927	0.0222222	0.0135135	1	0.955518		0.2628	0.026542	0.0127174	0.0433601	0.00256337	0.00103788	0.00441919	1	-1.96561		-0.606643	0.192328	0.244276	0.118913	0.0136986	0.0175439	0.00826446	1	1.05941		0.216962	0.0561171
2L	mEFTs	FBgn0032646	translation	mito	0.0413667	0.329168	0	0	0.210848	0.245527	0.200248	0.0491329	0.037037	0.0528302	1	-0.112673		0.396965	0.338162	0.399313	0.263791	0.0243902	0.0222222	0.027027	1	0.209346		-0.257239	0.197308	0.179517	0.218951	0.0193677	0.0155682	0.0239899	1	-0.433758		-2.51598	0.206526	0.352664	0	0.0136986	0.0233918	0	1	25.9437		-0.67224	0.370337
2L	mRF1	FBgn0032486	translation	mito	0.00428987	0.0279739	0	0	0.0114281	0	0.0149213	0.00289017	0	0.00377358	1	-22.5301		-0.0363835	0.0515432	0.0939232	0	0.00609756	0.0111111	0	1	24.5911		0.0477628	0.0163412	0	0.036221	0.00227855	0	0.00505051	1	-23.2764		-0.257358	0	0	0	0	0	0	1	0		-0.120619	0.0900015
2R	RpL11	FBgn0013325	RP	RpL	0.365714	2.90828	0	2	4.15531	3.79424	4.26567	0.566474	0.358025	0.630189	0.36715	-0.890827		8.29172	3.28553	2.41421	4.34524	0.280488	0.155556	0.432432	0.273116	-1.66707		0.627569	2.60005	1.69786	3.69761	0.202791	0.128179	0.293561	2.09431e-14	-1.44578	Male	-6.61204	1.51547	1.28923	1.83519	0.140411	0.0935673	0.206612	1	-1.04083		-3.42917	2.28868
2R	RpL12	FBgn0034968	RP	RpL	0.687288	5.52597	0	4	7.48274	6.09912	7.90566	0.742775	0.592593	0.788679	1	-0.697901		8.74719	7.24814	3.47691	11.8348	0.457317	0.233333	0.72973	1.73543e-05	-2.83845	Male	2.17514	4.82904	3.52091	6.42043	0.315295	0.229372	0.419823	1.97568e-19	-1.25755	Male	-8.95941	4.42424	3.23809	6.10054	0.30137	0.169591	0.487603	0.00404494	-1.98528		-2.58787	3.99204
2R	RpL18A	FBgn0010409	RP	RpL	0.999826	8.14507	0	4	9.42912	8.0303	9.85668	0.791908	0.604938	0.849057	0.184883	-0.918789		6.22088	10.9472	6.29193	16.609	0.52439	0.322222	0.77027	4.82566e-05	-2.52443	Male	2.44247	7.48324	5.32242	10.112	0.41669	0.316554	0.53851	1.12561e-29	-1.34555	Male	-6.93537	5.65085	3.73313	8.36102	0.383562	0.216374	0.619835	7.27554e-05	-2.20363	Male	-3.43419	5.20764
2R	RpL19	FBgn0285950	RP	RpL	0.782885	6.23448	0	4	8.06772	7.32986	8.29325	0.751445	0.555556	0.811321	0.991273	-0.788155		7.91163	8.2225	5.08822	12.0345	0.506098	0.333333	0.716216	0.000711197	-2.09717	Male	2.74722	5.87675	4.18803	7.93115	0.364853	0.261546	0.49053	7.33209e-30	-1.42621	Male	-5.57882	3.86823	2.89236	5.24735	0.297945	0.222222	0.404959	0.596065	-1.21225		-3.84112	4.0322
2R	RpL22-like	FBgn0034837	RP	RpL	0.00168531	0.0163081	0	0	0	0	0	0	0	0	1	0		-0.05072	0	0	0	0	0	0	1	0		-0.0344161	0.0123424	0.0224879	0	0.00113928	0.00207577	0	1	22.2868		-0.0592901	0	0	0	0	0	0	1	0		-0.0463921	0.00656011
2R	RpL23	FBgn0010078	RP	RpL	1.04716	8.3946	0	3	10.1827	9.88103	10.275	0.803468	0.666667	0.845283	1	-0.532263		6.59892	9.78183	5.49535	14.9951	0.506098	0.3	0.756757	3.56798e-05	-2.57034	Male	1.10356	7.33719	5.54271	9.52024	0.428368	0.331085	0.546717	1.42e-25	-1.23901	Male	-9.92124	6.10317	4.58588	8.24742	0.390411	0.28655	0.53719	0.0652064	-1.42894		-3.44717	6.99776
2R	RpL29	FBgn0016726	RP	RpL	0.559062	4.51023	0	1	4.57581	4.09678	4.72223	0.606936	0.432099	0.660377	1	-0.687901		4.86735	6.13746	3.73657	9.05748	0.402439	0.233333	0.608108	0.0120347	-2.10438		1.62687	3.89088	2.99553	4.9801	0.285958	0.210171	0.378157	1.1296e-13	-1.10245	Male	-9.09805	2.66092	2.42448	2.99506	0.232877	0.175439	0.31405	1	-0.850352		-3.92563	4.06845
2R	RpL31	FBgn0285949	RP	RpL	0.949266	7.67207	0	2	6.82104	8.6146	6.27282	0.708092	0.617284	0.735849	1	0.0304051		2.60789	10.9977	6.52779	16.4341	0.542683	0.355556	0.77027	0.00140893	-2.17596		2.24263	6.83225	5.29444	8.70306	0.40131	0.31396	0.507576	2.97151e-21	-1.14472	Male	-8.98491	4.97899	4.04274	6.30213	0.369863	0.292398	0.479339	0.660016	-1.05497		-3.61016	6.89993
2R	RpL37b	FBgn0034822	RP	RpL	0.00168531	0.0120837	0	0	0	0	0	0	0	0	1	0		-0.020288	0	0	0	0	0	0	1	0		-0.0137664	0.00530389	0.00966371	0	0.000284819	0.000518941	0	1	20.56		-0.0495138	0.0565125	0.0965009	0	0.00342466	0.00584795	0	1	24.0088		0.0851263	0
2R	RpL38	FBgn0040007	RP	RpL	0.808163	6.56295	0	4	6.23415	4.99294	6.61354	0.731214	0.506173	0.8	0.133339	-1.04439		4.40613	9.50063	6.23977	13.4665	0.493902	0.3	0.72973	0.000748343	-2.27504	Male	2.36185	5.76151	3.95015	7.96512	0.365993	0.261028	0.493687	1.41641e-30	-1.46042	Male	-9.34594	5.41603	3.44723	8.19837	0.373288	0.245614	0.553719	0.00366193	-1.83141		-2.12377	5.66315
2R	RpL39	FBgn0023170	RP	RpL	0.786869	6.44554	0	3	7.48874	7.52792	7.47676	0.748555	0.604938	0.792453	1	-0.472268		6.36467	7.65452	3.48183	12.7294	0.469512	0.188889	0.810811	4.34369e-08	-3.45572	Male	1.16977	5.94134	4.6442	7.51938	0.379949	0.295797	0.482323	1.80263e-18	-1.10087	Male	-6.96653	5.66172	5.14129	6.39722	0.373288	0.28655	0.495868	0.63173	-1.03708		-2.19428	4.51952
2R	RpL41	FBgn0066084	RP	RpL	0.817354	6.81822	0	2	8.89695	9.30855	8.77114	0.797688	0.716049	0.822642	1	-0.273484		7.73665	7.06672	4.83007	9.78699	0.445122	0.244444	0.689189	0.0014544	-2.2923		0.195815	6.75289	4.98735	8.90075	0.426659	0.329528	0.544823	4.92283e-28	-1.2579	Male	-1.89637	5.80581	3.81893	8.61373	0.421233	0.298246	0.595041	0.00135246	-1.73086		-1.08716	3.57311
2R	RpLP0-like	FBgn0033485	RP	RpL	0.0280374	0.226718	0	0	0.246962	0.278466	0.237332	0.0549133	0.0493827	0.0566038	1	0.0429951		0.984745	0.176878	0.17094	0.184101	0.0243902	0.0111111	0.0405405	1	-1.15336		-0.00289599	0.249436	0.15512	0.364177	0.0233552	0.0129735	0.0359848	1	-1.39729		-0.138106	0.461499	0.302724	0.685884	0.0479452	0.0233918	0.0826446	1	-1.74945		0.716074	0.0766312
2R	RpLP2	FBgn0003274	RP	RpL	0.997372	8.27022	0	3	9.94439	10.1264	9.88875	0.82948	0.691358	0.871698	1	-0.494292		7.30979	11.7272	5.07312	19.82	0.530488	0.311111	0.797297	2.04766e-06	-2.88525	Male	1.87215	7.81181	5.93566	10.0942	0.445742	0.359107	0.551136	9.52681e-24	-1.13076	Male	-4.90878	6.72721	5.39712	8.60691	0.40411	0.298246	0.553719	0.0700808	-1.36733		-2.8259	5.10554
2R	RpS11	FBgn0033699	RP	RpS	0.989406	8.15047	0	2	8.81604	7.70414	9.1559	0.794798	0.654321	0.837736	1	-0.631436		5.61058	10.0129	7.93158	12.5442	0.506098	0.355556	0.689189	0.0343722	-1.67287		1.1177	7.42089	5.84875	9.33347	0.42552	0.339388	0.530303	1.91114e-20	-1.09476	Male	-7.33317	5.16552	3.74936	7.16686	0.359589	0.251462	0.512397	0.0546676	-1.51267		-4.31781	6.3537
2R	RpS15	FBgn0034138	RP	RpS	1.2238	10.0692	0	4	11.5315	10.7208	11.7793	0.855491	0.716049	0.898113	1	-0.595609		6.31803	12.0988	6.62889	18.7513	0.560976	0.355556	0.810811	1.07545e-05	-2.57457	Male	1.4188	9.08347	6.71453	11.9654	0.491313	0.391801	0.612374	1.26994e-33	-1.28074	Male	-7.28682	6.69414	3.98469	10.5232	0.414384	0.269006	0.619835	5.27184e-05	-2.10701	Male	-4.74586	6.61169
2R	RpS15Ab	FBgn0033555	RP	RpS	0.0223686	0.179715	0	0	0.159343	0.119463	0.171533	0.0346821	0.0246914	0.0377358	1	-0.467607		0.50289	0.439978	0.195618	0.737172	0.0365854	0.0111111	0.0675676	1	-2.35411		0.395281	0.186765	0.194794	0.176997	0.0156651	0.0124546	0.0195707	1	-0.325336		-0.514203	0.183145	0.228289	0.119346	0.0205479	0.0233918	0.0165289	1	0.711312		0.0437229	0.125917
2R	RpS16	FBgn0034743	RP	RpS	0.787634	6.58435	0	3	6.2817	5.86343	6.40955	0.696532	0.54321	0.743396	1	-0.568271		4.25161	6.71206	3.62646	10.4648	0.402439	0.2	0.648649	0.000711197	-2.60278	Male	-0.168828	6.25484	4.37806	8.53804	0.386215	0.28438	0.510101	2.82061e-30	-1.39715	Male	-4.97595	5.72484	4.84828	6.96361	0.380137	0.269006	0.53719	0.119275	-1.36903		-1.48756	4.26458
2R	RpS18	FBgn0010411	RP	RpS	1.30623	10.565	0	2	13.1488	13.2286	13.1244	0.83526	0.728395	0.867925	1	-0.391043		6.85192	12.6666	8.59078	17.6237	0.585366	0.388889	0.824324	8.86736e-05	-2.28926	Male	1.71785	9.18775	7.41292	11.3469	0.482484	0.405812	0.575758	5.32235e-19	-0.971812		-9.96658	5.85534	5.5785	6.24658	0.393836	0.321637	0.495868	1	-0.749102		-6.34413	8.39515
2R	RpS23	FBgn0033912	RP	RpS	0.934099	7.66461	0	3	9.3402	10.8765	8.87059	0.800578	0.703704	0.830189	1	-0.151127		6.69498	9.05383	5.95731	12.8199	0.469512	0.255556	0.72973	0.000166301	-2.51711	Male	0.570153	7.11584	5.75032	8.77706	0.425805	0.345096	0.52399	4.88796e-17	-1.00747	Male	-6.04854	5.9017	3.92855	8.6902	0.410959	0.292398	0.578512	0.00484017	-1.67283		-2.43252	4.8548
2R	RpS24	FBgn0261596	RP	RpS	0.478938	3.90448	0	3	3.37235	2.97834	3.49278	0.526012	0.333333	0.584906	0.795387	-0.813633		4.12764	5.96144	2.40358	10.2886	0.378049	0.166667	0.635135	8.86736e-05	-2.9738	Male	2.0891	3.47885	2.48691	4.68559	0.251495	0.177997	0.340909	6.50543e-14	-1.22105	Male	-7.35128	2.48634	1.35282	4.08826	0.212329	0.0935673	0.380165	0.00936269	-2.44398		-3.02357	3.01755
2R	eEF1alpha1	FBgn0284245	translation	eEFs	2.4915	20.152	0	2	43.3439	48.3201	41.8229	0.982659	0.950617	0.992453	1	0.0100112		19.1963	23.1657	13.981	34.3362	0.713415	0.555556	0.905405	5.7699e-06	-2.25777	Male	1.60748	18.7861	14.914	23.4968	0.719453	0.654385	0.798611	1.57453e-31	-0.951794		-0.433878	15.4209	13.0959	18.7067	0.695205	0.584795	0.85124	0.0522108	-1.23501		-2.55485	6.64793
2R	eEF1beta	FBgn0028737	translation	eEFs	0.283592	2.33825	0	2	3.03551	3.58343	2.86803	0.462428	0.358025	0.49434	1	-0.213124		6.91028	2.35011	0.463092	4.64512	0.195122	0.0333333	0.391892	0.00743797	-4.1775		-0.202467	2.45225	1.60953	3.47746	0.190544	0.118838	0.277778	2.31603e-13	-1.45143	Male	-1.57683	1.64527	0.951727	2.62539	0.14726	0.0760234	0.247934	0.737046	-1.91509		-1.84251	1.34184
2R	eEF5	FBgn0285952	translation	eEFs	0.550635	4.47808	0	2	6.97006	6.44686	7.12998	0.722543	0.592593	0.762264	1	-0.498757		10.2612	6.01736	3.67939	8.86083	0.414634	0.233333	0.635135	0.00438236	-2.19752		2.11957	4.05378	2.95665	5.38848	0.281401	0.200311	0.380051	1.00447e-16	-1.24128	Male	-6.2399	3.1303	2.47594	4.05507	0.232877	0.157895	0.338843	0.795212	-1.28981		-2.95718	2.159
2R	eEFSec	FBgn0034627	translation	eEFs	0.00214494	0.0130029	0	0	0	0	0	0	0	0	1	0		-0.060864	0	0	0	0	0	0	1	0		-0.0412993	0.00517436	0	0.0114692	0.000854457	0	0.00189394	1	-21.7898		-0.148568	0	0	0	0	0	0	1	0		-0.0556705	0.0405565
2R	eIF2Bdelta	FBgn0034858	translation	eIFs	0.0235943	0.180864	0	0	0.404286	0.656303	0.327254	0.0895954	0.0987654	0.0867925	1	0.674996		2.21564	0.369099	0.586476	0.104721	0.0365854	0.0444444	0.027027	1	1.55516		0.337613	0.161329	0.163671	0.15848	0.0148106	0.0145304	0.0151515	1	0.0622637		-1.03462	0.13429	0.0723757	0.221788	0.0171233	0.00584795	0.0330579	1	-2.17873		-0.139716	0.170662
2R	eIF2Bgamma	FBgn0034029	translation	eIFs	0.0116439	0.0864302	0	0	0.148942	0.387229	0.0761076	0.017341	0.0246914	0.0150943	1	1.27661		0.223021	0.0570933	0	0.126531	0.00609756	0	0.0135135	1	-24.9362		-0.0999116	0.0649084	0.0509897	0.081841	0.00655084	0.00467047	0.00883838	1	-0.802296		-0.60381	0.0340762	0.0581886	0	0.00342466	0.00584795	0	1	23.7486		-0.215834	0.101326
2R	eIF3b	FBgn0034237	translation	eIFs	0.0692507	0.538652	0	0	0.478403	0.538381	0.46007	0.124277	0.111111	0.128302	1	0.0721916		1.96547	1.03528	0.708264	1.433	0.0792683	0.0444444	0.121622	1	-1.41159		0.468017	0.427694	0.367439	0.500997	0.0395899	0.0280228	0.0536616	1	-0.731467		-3.05607	0.442363	0.28175	0.669345	0.0376712	0.0292398	0.0495868	1	-0.90788		-0.666616	0.495433
2R	eIF3c	FBgn0034258	translation	eIFs	0.111689	0.92469	0	0	1.11284	1.652	0.948036	0.208092	0.160494	0.222642	1	0.0255046		3.32739	1.10595	0.645822	1.66556	0.103659	0.0444444	0.175676	1	-1.96455		0.172458	0.78704	0.665807	0.934525	0.0726289	0.0539699	0.0953283	0.492757	-0.730174		-3.50585	0.560145	0.625564	0.467693	0.0479452	0.0467836	0.0495868	1	0.0190473		-1.46105	0.750925
2R	eIF3j	FBgn0027619	translation	eIFs	0.068638	0.561737	0	0	0.473083	0.389662	0.498582	0.109827	0.0740741	0.120755	1	-0.455234		1.40732	0.601028	0.101286	1.20882	0.0731707	0.0111111	0.148649	1	-3.81917		0.219109	0.528372	0.528869	0.527768	0.0484193	0.0430721	0.0549242	1	-0.197393		-2.12865	0.564083	0.680411	0.399685	0.0582192	0.0526316	0.0661157	1	0.11508		-0.13692	0.552301
2R	eIF3k	FBgn0034654	translation	eIFs	0.0471887	0.359658	0	0	0.384169	0.736425	0.276498	0.0780347	0.0864198	0.0754717	1	0.68425		1.18761	0.488168	0.586854	0.368145	0.0365854	0.0111111	0.0675676	1	-1.50796		-0.0917063	0.303977	0.242145	0.379199	0.0301908	0.0223145	0.0397727	1	-0.749941		-1.51513	0.0286822	0	0.0692166	0.00342466	0	0.00826446	1	-24.1541		-1.12081	0.330449
2R	eIF3m	FBgn0033902	translation	eIFs	0.184618	1.40333	0	0	1.67744	2.14628	1.53413	0.294798	0.246914	0.309434	1	0.095232		4.29455	2.29604	1.42852	3.35112	0.170732	0.0888889	0.27027	1	-1.78964		0.802587	1.0284	0.758076	1.35726	0.0888636	0.0570835	0.127525	0.0107784	-1.12384		-7.71276	0.777007	0.618552	1.00094	0.0753425	0.0526316	0.107438	1	-0.965822		-2.00077	1.60745
2R	mEFTu1	FBgn0024556	translation	mito	0.0356979	0.272649	0	0	0.314186	0.197464	0.349863	0.0809249	0.037037	0.0943396	1	-1.08762		1.60604	0.252851	0.402809	0.0704697	0.0243902	0.0222222	0.027027	1	0.943696		-0.146688	0.215392	0.236938	0.189181	0.0185132	0.017644	0.0195707	1	0.0167263		-1.85055	0.107158	0.0739311	0.154115	0.0136986	0.00584795	0.0247934	1	-1.65594		-0.522451	0.312201
2R	mEFTu2	FBgn0033184	translation	mito	0.0205301	0.161226	0	0	0.0775988	0.331472	0	0.00867052	0.037037	0	1	26.3101		-0.341876	0.099727	0.15015	0.0384016	0.0121951	0.0111111	0.0135135	1	0.716945		-0.153026	0.143607	0.138834	0.149414	0.0131017	0.0103788	0.0164141	1	-0.418203		-0.879555	0.0995386	0	0.240209	0.010274	0	0.0247934	1	-25.8339		-0.262624	0.202353
2R	mIF3	FBgn0033712	translation	mito	0.00903937	0.0609521	0	0	0.206023	0.0430763	0.255829	0.0491329	0.0123457	0.0603774	1	-2.3411		1.34169	0	0	0	0	0	0	1	0		-0.189288	0.0552972	0.0431683	0.0700525	0.00484193	0.00363259	0.00631313	1	-0.645226		-0.538472	0	0	0	0	0	0	1	0		-0.255156	0.0723677
3L	Nelf-E	FBgn0017430	special	special	0.0188448	0.151736	0	0	0.105857	0	0.138213	0.0317919	0	0.0415094	1	-25.853		0.461874	0	0	0	0	0	0	1	0		-0.392343	0.104851	0.127344	0.0774882	0.00939903	0.0103788	0.00820707	1	0.493119		-1.20947	0.075683	0.129237	0	0.00342466	0.00584795	0	1	24.1434		-0.423471	0.253781
3L	RpL10	FBgn0024733	RP	RpL	0.732175	6.07554	0	3	7.19549	6.51426	7.40372	0.774566	0.654321	0.811321	1	-0.498087		7.2563	6.64552	3.0218	11.0527	0.378049	0.188889	0.608108	0.000588552	-2.65307	Male	-0.604023	5.75756	4.20971	7.64058	0.377101	0.27919	0.496212	1.28932e-24	-1.2891	Male	-5.08699	4.98686	3.64741	6.87981	0.366438	0.269006	0.504132	0.063277	-1.4153		-1.79765	3.75676
3L	RpL10Ab	FBgn0036213	RP	RpL	0.971481	7.91179	0	4	8.99018	9.51211	8.83064	0.812139	0.716049	0.841509	1	-0.214206		6.20294	9.12715	6.78339	11.9777	0.5	0.344444	0.689189	0.0277798	-1.73421		1.16551	7.21428	5.35339	9.47814	0.424665	0.324338	0.546717	5.09843e-28	-1.28612	Male	-6.74932	5.99632	3.34439	9.74408	0.40411	0.233918	0.644628	2.81175e-06	-2.39163	Male	-2.83889	5.58462
3L	RpL14	FBgn0017579	RP	RpL	0.918471	7.52206	0	3	7.95817	7.30083	8.15909	0.794798	0.54321	0.871698	0.411156	-0.998711		5.76104	9.39631	5.43355	14.2159	0.5	0.288889	0.756757	4.17666e-05	-2.57091	Male	1.35518	6.79589	5.19851	8.73917	0.401025	0.310327	0.511364	7.74022e-23	-1.19014	Male	-7.96159	5.96459	3.80955	9.01013	0.373288	0.245614	0.553719	0.00237626	-1.86669		-2.73195	5.92633
3L	RpL15	FBgn0028697	RP	RpL	1.01882	8.26472	0	4	12.6709	11.3219	13.0833	0.872832	0.728395	0.916981	0.892	-0.718888		11.0982	10.8301	6.33988	16.2911	0.530488	0.333333	0.77027	0.000134507	-2.43599	Male	2.24343	7.49693	5.40947	10.0364	0.430077	0.326414	0.556187	1.23892e-32	-1.36937	Male	-7.34104	6.20351	4.78876	8.20287	0.452055	0.339181	0.61157	0.0700808	-1.35526		-2.23082	4.51702
3L	RpL18	FBgn0035753	RP	RpL	0.76588	6.16641	0	3	8.12654	7.48262	8.32336	0.765896	0.617284	0.811321	1	-0.611221		8.43148	8.0079	4.45212	12.3325	0.469512	0.222222	0.77027	1.67636e-05	-2.90651	Male	1.89154	5.80131	4.29091	7.63877	0.365138	0.274001	0.47601	3.16183e-22	-1.24696	Male	-5.40325	5.04384	4.24353	6.17484	0.393836	0.304094	0.520661	0.547314	-1.08794		-1.11379	3.94175
3L	RpL23A	FBgn0026372	RP	RpL	0.803415	6.4306	0	5	6.82945	7.44987	6.63981	0.702312	0.592593	0.735849	1	-0.212221		5.29496	7.86087	3.82569	12.7685	0.408537	0.2	0.662162	9.63194e-05	-2.7968	Male	0.0646771	5.66585	4.12456	7.54088	0.355739	0.275558	0.453283	1.09447e-18	-1.15096	Male	-9.19464	4.41421	2.40996	7.24667	0.325342	0.157895	0.561983	2.10732e-05	-2.53863	Male	-3.4257	5.5995
3L	RpL26	FBgn0036825	RP	RpL	0.810616	6.60018	0	3	7.99452	7.4326	8.16629	0.757225	0.654321	0.788679	1	-0.426418		6.99698	8.44127	5.18254	12.4046	0.506098	0.322222	0.72973	0.000878887	-2.16132	Male	1.81941	6.17731	4.4708	8.25336	0.384791	0.281266	0.510732	3.44347e-29	-1.3781	Male	-6.09081	4.88981	3.84159	6.37118	0.373288	0.269006	0.520661	0.160983	-1.32593		-2.53452	4.07816
3L	RpL28	FBgn0035422	RP	RpL	0.700157	5.76733	0	2	6.87624	6.68676	6.93416	0.719653	0.580247	0.762264	1	-0.498936		6.888	6.89207	4.45508	9.85599	0.457317	0.255556	0.702703	0.00117132	-2.32025		1.76573	5.17184	3.93995	6.67049	0.339504	0.260509	0.435606	1.69808e-16	-1.09831	Male	-7.90219	4.73046	4.21026	5.46561	0.332192	0.245614	0.454545	0.785465	-1.07378		-2.25929	4.06681
3L	RpL8	FBgn0261602	RP	RpL	0.809851	6.4441	0	2	8.85884	9.72256	8.59483	0.771676	0.654321	0.807547	1	-0.370699		8.68869	7.80455	6.33159	9.59599	0.426829	0.3	0.581081	0.312773	-1.41814		0.756021	5.7405	4.58268	7.14905	0.364568	0.289569	0.455808	2.98299e-15	-1.00802	Male	-7.52522	3.23382	2.71276	3.9702	0.236301	0.192982	0.297521	1	-0.781064		-5.93714	4.97434
3L	RpLP0	FBgn0000100	RP	RpL	0.495179	4.01021	0	2	5.01083	4.40139	5.19712	0.635838	0.407407	0.70566	0.292334	-0.949919		7.25492	4.3118	2.51278	6.4998	0.323171	0.188889	0.486486	0.0826843	-1.92752		0.182028	3.7745	2.84571	4.90442	0.279692	0.210171	0.364268	2.17494e-12	-1.06345	Male	-5.32798	2.30988	2.05963	2.66353	0.19863	0.157895	0.256198	1	-0.707124		-3.8898	2.74326
3L	RpS12	FBgn0286213	RP	RpS	0.820576	6.928	0	4	6.88063	7.85782	6.58195	0.705202	0.567901	0.74717	1	-0.261243		4.92433	7.77668	3.57551	12.8862	0.432927	0.211111	0.702703	3.4997e-05	-2.88085	Male	0.489506	6.73224	5.24948	8.53609	0.391057	0.307213	0.493056	2.57984e-19	-1.10289	Male	-4.21584	5.61107	3.81969	8.1427	0.335616	0.233918	0.479339	0.0335753	-1.64786		-2.58485	4.35866
3L	RpS17	FBgn0005533	RP	RpS	0.521682	4.39383	0	1	4.40107	4.34774	4.41737	0.583815	0.432099	0.630189	1	-0.556432		5.04985	5.80885	4.19739	7.76873	0.408537	0.266667	0.581081	0.0805974	-1.6782		2.00255	4.17864	3.36204	5.17207	0.296497	0.231967	0.375	9.01121e-10	-0.914521		-4.52474	4.3908	4.35162	4.44615	0.339041	0.292398	0.404959	1	-0.472735		0.161927	2.6177
[truncated: 84 more rows]
[truncated: 39 more columns]

## Sheet: Heart
	AllCells	comment						cluster	adult Malpighian tubule										adult abdominal pericardial cell										adult fat body										adult heart ventral longitudinal muscle										adult oenocyte
[truncated: 171 more rows]
[truncated: 109 more columns]

## Sheet: Leg
	AllCells	comment						cluster	adult tracheal cell										epithelial cell										gustatory receptor neuron										hemocyte										mechanosensory neuron
[truncated: 164 more rows]
[truncated: 59 more columns]

[truncated: 5 more sheets: MalpighianTubule, Oenocyte, ProboscisMPalps, Trachea, Wing]
